# Supplementary material for: Higher fall rates and broader kinematic diversity in bilateral versus unilateral unconstrained slips
Source: PLoS One. 2025 Aug 7;20(8):e0328900. doi: 10.1371/journal.pone.0328900 (PMC12331078; doi:10.1371/journal.pone.0328900)
Supplement: S1 Dataset — Participants’ History of Falls. (XLSX) [file pone.0328900.s001.xlsx]

## Sheet: Sheet1
Subject Information		Dominant	History of Fall		Fall/Recovery Count During In-Lab Slips
ID	Uni/Bil		Last fall Prior to Visit (months)	Reason for last fall
1	Unilateral	Right	NA	-	3 recoveries
2	Unilateral	Right	NA	-	3 recoveries
3	Unilateral	Right	2 months	slipped on ice while holding objects in his hands	3 recoveries
4	Unilateral	Right	NA	-	3 recoveries
5	Bilateral	Right	5 months	Slipped on water	3 recoveries
6	Unilateral	Right	1 year ago	Slipped on ice and fell	3 recoveries
7	Bilateral	Right	NA	-	3 recoveries
8	Bilateral	Right	1 year ago	slipped on ice	3 falls
9	Bilateral	Right	NA	-	1 fall, 2 recoveries
10	Unilateral	Right	NA	-	3 recoveries
11	Bilateral	Right	NA	-	1 fall, 2 recoveries
12	Bilateral	Left	2 years ago	slipped on ice	3 recoveries
13	Unilateral	Right	NA	-	3 recoveries
14	Unilateral	Right	NA		3 recoveries
15	Bilateral	Right	NA	-	3 recoveries
16	Bilateral	Right	2 weeks ago	slipped on ice	1 fall, 2 recoveries
17	Bilateral	Right	6 months	Slipped going down the stairs	3 recoveries
18	Unilateral	Right	a year ago	normal slip	3 recoveries
19	Unilateral	Right	23 days and 3 months	tripped going down the stairs	3 recoveries
20	Bilateral	Right	4 days ago	slipped going down the stair	3 recoveries
Unilateral	N= 10
Bilateral	N= 10
