# Supplementary material for: Higher fall rates and broader kinematic diversity in bilateral versus unilateral unconstrained slips
Source: PLoS One. 2025 Aug 7;20(8):e0328900. doi: 10.1371/journal.pone.0328900 (PMC12331078; doi:10.1371/journal.pone.0328900)
Supplement: S3 Dataset — (XLSX) [file pone.0328900.s004.xlsx]

## Sheet: Probabilities-Unil
		Slip Initiation States within 30ms of SI								Trailing Limb Touchdown Landing Position Relative to CoM				Feet Motion States within 100ms post Trailing Limb Touchdown											Outcome
	Probabilities	I) Trailing in anterior motion frontally arrested, Leading slide anterior and contralateral (n=5)	II) Trailing in anterior and lateral motion, Leading Slide anterior and contralateral (n=14)	III) Trailing in anterior and lateral motion, Leading slide anterior laterally arrested (n=9)	IV) Trailing in posterior and lateral motion, Leading Slides anterior and contralateral (n=0)	V) Trailing in posterior and contralateral motion, Leading Slides anterior and contralalateral (n=0)	VI) Trailing in anterior motion frontally arrested, Leading slide anterior frontally arrested (n=2)	VII)Trailing in posterior motion frontally arrested, Leading slide anterior and contralateral (n=0)	VIII) Trailing in anterior and contralateral motion, Leading Slides anterior and lateral (n=0)	I) Trailing leg Touchdown Posterior (Sagittal) & Lateral (Frontal) to CoM (n=15)	II) Trailing leg Touchdown Under (Sagittal) & Lateral (Frontal) to CoM (n=9)	III) Trailing leg Touchdown Anterior (Sagittal) & Lateral (Frontal) to CoM (n=4)	IV) Trailing leg Touchdown Anterior (Sagittal) & Under (Frontal) to CoM (n=2)	I) Trailing Arrested, Leading Arrested (n=1)	II) Trailing in anterior and contralateral motion, Leading in anterior motion frontally arrested (n=6)	III) Trailing in anterior and contralateral motion, Leading arrested (n=2)	IV) Trailing in anterior and lateral motion, Leading in anterior motion frontally arrested (n=0)	V) Trailing in anterior motion frontally arrested, Leading in anterior motion frontally arrested (n=2)	VI) Trailing in anterior motion frontally arrested, Leading in anterior and lateral motion (n=5)	VII) Trailing in anterior and lateral motion, Leading in lateral motion sagitally arrested (n=0)	VIII) Trailing in anterior motion frontally arrested, Leading in anterior and contralateral motion (n=1)	IX) Trailing in contralateral motion sagitally arrested, Leading in anterior and lateral motion (n=0)	X) Trailing in anterior and contralateral motion, Leading in anterior and lateral motion (n=12)	XI) Trailing in anterior and lateral motion, Leading in anterior and lateral motion (n=1)	Recovery (n=28)	Harness Assisted Recovery (n-2)	Fall (n=0)
Trigger	Unilateral-Slips (n=30)	0.166667	0.466667	0.3	0	0	0.0666667	0	0	NA	NA	NA	NA	NA	NA	NA	NA	NA	NA	NA	NA	NA	NA	NA	NA	NA	NA
Slip Initiation States within 30ms of SI	I) Trailing in anterior motion frontally arrested, Leading slide anterior and contralateral (n=5)	NA	NA	NA	NA	NA	NA	NA	NA	0.8	0.2	0	0	NA	NA	NA	NA	NA	NA	NA	NA	NA	NA	NA	NA	NA	NA
	II) Trailing in anterior and lateral motion, Leading Slide anterior and contralateral (n=14)	NA	NA	NA	NA	NA	NA	NA	NA	0.5	0.214286	0.142857	0.142857	NA	NA	NA	NA	NA	NA	NA	NA	NA	NA	NA	NA	NA	NA
	III) Trailing in anterior and lateral motion, Leading slide anterior laterally arrested (n=9)	NA	NA	NA	NA	NA	NA	NA	NA	0.333333	0.444444	0.222222	0	NA	NA	NA	NA	NA	NA	NA	NA	NA	NA	NA	NA	NA	NA
	IV) Trailing in posterior and lateral motion, Leading Slides anterior and contralateral (n=0)	NA	NA	NA	NA	NA	NA	NA	NA	0	0	0	0	NA	NA	NA	NA	NA	NA	NA	NA	NA	NA	NA	NA	NA	NA
	V) Trailing in posterior and contralateral motion, Leading Slides anterior and contralalateral (n=0)	NA	NA	NA	NA	NA	NA	NA	NA	0	0	0	0	NA	NA	NA	NA	NA	NA	NA	NA	NA	NA	NA	NA	NA	NA
	VI) Trailing in anterior motion frontally arrested, Leading slide anterior frontally arrested (n=2)	NA	NA	NA	NA	NA	NA	NA	NA	0.5	0.5	0	0	NA	NA	NA	NA	NA	NA	NA	NA	NA	NA	NA	NA	NA	NA
	VII)Trailing in posterior motion frontally arrested, Leading slide anterior and contralateral (n=0)	NA	NA	NA	NA	NA	NA	NA	NA	0	0	0	0	NA	NA	NA	NA	NA	NA	NA	NA	NA	NA	NA	NA	NA	NA
	VIII) Trailing in anterior and contralateral motion, Leading Slides anterior and lateral (n=0)	NA	NA	NA	NA	NA	NA	NA	NA	0	0	0	0	NA	NA	NA	NA	NA	NA	NA	NA	NA	NA	NA	NA	NA	NA
Trailing Limb Touchdown Landing Position Relative to CoM	I) Trailing leg Touchdown Posterior (Sagittal) & Lateral (Frontal) to CoM (n=15)	NA	NA	NA	NA	NA	NA	NA	NA	NA	NA	NA	NA	0	0.0666667	0	0	0.133333	0.333333	0	0.0666667	0	0.4	0	NA	NA	NA
	II) Trailing leg Touchdown Under (Sagittal) & Lateral (Frontal) to CoM (n=9)	NA	NA	NA	NA	NA	NA	NA	NA	NA	NA	NA	NA	0	0.222222	0.111111	0	0	0	0	0	0	0.555556	0.111111	NA	NA	NA
	III) Trailing leg Touchdown Anterior (Sagittal) & Lateral (Frontal) to CoM (n=4)	NA	NA	NA	NA	NA	NA	NA	NA	NA	NA	NA	NA	0.25	0.75	0	0	0	0	0	0	0	0	0	NA	NA	NA
	IV) Trailing leg Touchdown Anterior (Sagittal) & Under (Frontal) to CoM (n=2)	NA	NA	NA	NA	NA	NA	NA	NA	NA	NA	NA	NA	0	0	0.5	0	0	0	0	0	0	0.5	0	NA	NA	NA
Feet Motion States within 100ms post Trailing Limb Touchdown	I) Trailing Arrested, Leading Arrested (n=1)	NA	NA	NA	NA	NA	NA	NA	NA	NA	NA	NA	NA	NA	NA	NA	NA	NA	NA	NA	NA	NA	NA	NA	1	0	0
	II) Trailing in anterior and contralateral motion, Leading in anterior motion frontally arrested (n=6)	NA	NA	NA	NA	NA	NA	NA	NA	NA	NA	NA	NA	NA	NA	NA	NA	NA	NA	NA	NA	NA	NA	NA	1	0	0
	III) Trailing in anterior and contralateral motion, Leading arrested (n=2)	NA	NA	NA	NA	NA	NA	NA	NA	NA	NA	NA	NA	NA	NA	NA	NA	NA	NA	NA	NA	NA	NA	NA	1	0	0
	IV) Trailing in anterior and lateral motion, Leading in anterior motion frontally arrested (n=0)	NA	NA	NA	NA	NA	NA	NA	NA	NA	NA	NA	NA	NA	NA	NA	NA	NA	NA	NA	NA	NA	NA	NA	0	0	0
	V) Trailing in anterior motion frontally arrested, Leading in anterior motion frontally arrested (n=2)	NA	NA	NA	NA	NA	NA	NA	NA	NA	NA	NA	NA	NA	NA	NA	NA	NA	NA	NA	NA	NA	NA	NA	1	0	0
	VI) Trailing in anterior motion frontally arrested, Leading in anterior and lateral motion (n=5)	NA	NA	NA	NA	NA	NA	NA	NA	NA	NA	NA	NA	NA	NA	NA	NA	NA	NA	NA	NA	NA	NA	NA	1	0	0
	VII) Trailing in anterior and lateral motion, Leading in lateral motion sagitally arrested (n=0)	NA	NA	NA	NA	NA	NA	NA	NA	NA	NA	NA	NA	NA	NA	NA	NA	NA	NA	NA	NA	NA	NA	NA	0	0	0
	VIII) Trailing in anterior motion frontally arrested, Leading in anterior and contralateral motion (n=1)	NA	NA	NA	NA	NA	NA	NA	NA	NA	NA	NA	NA	NA	NA	NA	NA	NA	NA	NA	NA	NA	NA	NA	0	1	0
	IX) Trailing in contralateral motion sagitally arrested, Leading in anterior and lateral motion (n=0)	NA	NA	NA	NA	NA	NA	NA	NA	NA	NA	NA	NA	NA	NA	NA	NA	NA	NA	NA	NA	NA	NA	NA	0	0	0
	X) Trailing in anterior and contralateral motion, Leading in anterior and lateral motion (n=12)	NA	NA	NA	NA	NA	NA	NA	NA	NA	NA	NA	NA	NA	NA	NA	NA	NA	NA	NA	NA	NA	NA	NA	0.916667	0.0833333	0
	XI) Trailing in anterior and lateral motion, Leading in anterior and lateral motion (n=1)	NA	NA	NA	NA	NA	NA	NA	NA	NA	NA	NA	NA	NA	NA	NA	NA	NA	NA	NA	NA	NA	NA	NA	1	0	0

## Sheet: Probabilities-bil
		Slip Initiation States within 30ms of SI								Trailing Limb Touchdown Landing Position Relative to CoM				Feet Motion States within 100ms post Trailing Limb Touchdown											Outcome
	Probabilities	I) Trailing in anterior motion frontally arrested, Leading slide anterior and contralateral (n=0)	II) Trailing in anterior and lateral motion, Leading Slide anterior and contralateral (n=5)	III) Trailing in anterior and lateral motion, Leading slide anterior laterally arrested (n=1)	IV) Trailing in posterior and lateral motion, Leading Slides anterior and contralateral (n=8)	V) Trailing in posterior and contralateral motion, Leading Slides anterior and contralalateral (n=3)	VI) Trailing in anterior motion frontally arrested, Leading slide anterior frontally arrested (n=6)	VII)Trailing in posterior motion frontally arrested, Leading slide anterior and contralateral (n=4)	VIII) Trailing in anterior and contralateral motion, Leading Slides anterior and lateral (n=1)	I) Trailing leg Touchdown Posterior (Sagittal) & Lateral (Frontal) to CoM (n=9)	II) Trailing leg Touchdown Under (Sagittal) & Lateral (Frontal) to CoM (n=13)	III) Trailing leg Touchdown Anterior (Sagittal) & Lateral (Frontal) to CoM (n=6)	IV) Trailing leg Touchdown Anterior (Sagittal) & Under (Frontal) to CoM (n=0)	VI) Trailing in anterior motion frontally arrested, Leading in anterior and lateral motion (n=6)	X) Trailing in anterior and contralateral motion, Leading in anterior and lateral motion (n=7)	XI) Trailing in anterior and lateral motion, Leading in anterior and lateral motion (n=6)	II) Trailing in anterior and contralateral motion, Leading in anterior motion frontally arrested (n=1)	III) Trailing in anterior and contralateral motion, Leading arrested (n=1)	IV) Trailing in anterior and lateral motion, Leading in anterior motion frontally arrested (n=4)	V) Trailing in anterior motion frontally arrested, Leading in anterior motion frontally arrested (n=1)	VIII) Trailing in anterior motion frontally arrested, Leading in anterior and contralateral motion (n=0)	IX) Trailing in contralateral motion sagitally arrested, Leading in anterior and lateral motion (n=1)	VII) Trailing in anterior and lateral motion, Leading in lateral motion sagitally arrested (n=1)	I) Trailing Arrested, Leading Arrested (n=0)	Recovery (n=21)	Harness Assisted Recovery (n-1)	Fall (n=6)
Trigger	Bilateral-Slips (n=28)	0	0.178571	0.0357143	0.285714	0.107143	0.214286	0.142857	0.0357143	NA	NA	NA	NA	NA	NA	NA	NA	NA	NA	NA	NA	NA	NA	NA	NA	NA	NA
Slip Initiation States within 30ms of SI	I) Trailing in anterior motion frontally arrested, Leading slide anterior and contralateral (n=0)	NA	NA	NA	NA	NA	NA	NA	NA	0	0	0	0	NA	NA	NA	NA	NA	NA	NA	NA	NA	NA	NA	NA	NA	NA
	II) Trailing in anterior and lateral motion, Leading Slide anterior and contralateral (n=5)	NA	NA	NA	NA	NA	NA	NA	NA	0	0.4	0.6	0	NA	NA	NA	NA	NA	NA	NA	NA	NA	NA	NA	NA	NA	NA
	III) Trailing in anterior and lateral motion, Leading slide anterior laterally arrested (n=1)	NA	NA	NA	NA	NA	NA	NA	NA	0	0	1	0	NA	NA	NA	NA	NA	NA	NA	NA	NA	NA	NA	NA	NA	NA
	IV) Trailing in posterior and lateral motion, Leading Slides anterior and contralateral (n=8)	NA	NA	NA	NA	NA	NA	NA	NA	0.875	0.125	0	0	NA	NA	NA	NA	NA	NA	NA	NA	NA	NA	NA	NA	NA	NA
	V) Trailing in posterior and contralateral motion, Leading Slides anterior and contralalateral (n=3)	NA	NA	NA	NA	NA	NA	NA	NA	0.333333	0.666667	0	0	NA	NA	NA	NA	NA	NA	NA	NA	NA	NA	NA	NA	NA	NA
	VI) Trailing in anterior motion frontally arrested, Leading slide anterior frontally arrested (n=6)	NA	NA	NA	NA	NA	NA	NA	NA	0	0.666667	0.333333	0	NA	NA	NA	NA	NA	NA	NA	NA	NA	NA	NA	NA	NA	NA
	VII)Trailing in posterior motion frontally arrested, Leading slide anterior and contralateral (n=4)	NA	NA	NA	NA	NA	NA	NA	NA	0.25	0.75	0	0	NA	NA	NA	NA	NA	NA	NA	NA	NA	NA	NA	NA	NA	NA
	VIII) Trailing in anterior and contralateral motion, Leading Slides anterior and lateral (n=1)	NA	NA	NA	NA	NA	NA	NA	NA	0	1	0	0	NA	NA	NA	NA	NA	NA	NA	NA	NA	NA	NA	NA	NA	NA
Trailing Limb Touchdown Landing Position Relative to CoM	I) Trailing leg Touchdown Posterior (Sagittal) & Lateral (Frontal) to CoM (n=9)	NA	NA	NA	NA	NA	NA	NA	NA	NA	NA	NA	NA	0.222222	0.444444	0.222222	0	0	0.111111	0	0	0	0	0	NA	NA	NA
	II) Trailing leg Touchdown Under (Sagittal) & Lateral (Frontal) to CoM (n=13)	NA	NA	NA	NA	NA	NA	NA	NA	NA	NA	NA	NA	0.307692	0.230769	0.153846	0.0769231	0	0.153846	0	0	0	0.0769231	0	NA	NA	NA
	III) Trailing leg Touchdown Anterior (Sagittal) & Lateral (Frontal) to CoM (n=6)	NA	NA	NA	NA	NA	NA	NA	NA	NA	NA	NA	NA	0	0	0.333333	0	0.166667	0.166667	0.166667	0	0.166667	0	0	NA	NA	NA
	IV) Trailing leg Touchdown Anterior (Sagittal) & Under (Frontal) to CoM (n=0)	NA	NA	NA	NA	NA	NA	NA	NA	NA	NA	NA	NA	0	0	0	0	0	0	0	0	0	0	0	NA	NA	NA
Feet Motion States within 100ms post Trailing Limb Touchdown	VI) Trailing in anterior motion frontally arrested, Leading in anterior and lateral motion (n=6)	NA	NA	NA	NA	NA	NA	NA	NA	NA	NA	NA	NA	NA	NA	NA	NA	NA	NA	NA	NA	NA	NA	NA	0.833333	0	0.166667
	X) Trailing in anterior and contralateral motion, Leading in anterior and lateral motion (n=7)	NA	NA	NA	NA	NA	NA	NA	NA	NA	NA	NA	NA	NA	NA	NA	NA	NA	NA	NA	NA	NA	NA	NA	0.428571	0.142857	0.428571
	XI) Trailing in anterior and lateral motion, Leading in anterior and lateral motion (n=6)	NA	NA	NA	NA	NA	NA	NA	NA	NA	NA	NA	NA	NA	NA	NA	NA	NA	NA	NA	NA	NA	NA	NA	0.833333	0	0.166667
	II) Trailing in anterior and contralateral motion, Leading in anterior motion frontally arrested (n=1)	NA	NA	NA	NA	NA	NA	NA	NA	NA	NA	NA	NA	NA	NA	NA	NA	NA	NA	NA	NA	NA	NA	NA	1	0	0
	III) Trailing in anterior and contralateral motion, Leading arrested (n=1)	NA	NA	NA	NA	NA	NA	NA	NA	NA	NA	NA	NA	NA	NA	NA	NA	NA	NA	NA	NA	NA	NA	NA	1	0	0
	IV) Trailing in anterior and lateral motion, Leading in anterior motion frontally arrested (n=4)	NA	NA	NA	NA	NA	NA	NA	NA	NA	NA	NA	NA	NA	NA	NA	NA	NA	NA	NA	NA	NA	NA	NA	1	0	0
	V) Trailing in anterior motion frontally arrested, Leading in anterior motion frontally arrested (n=1)	NA	NA	NA	NA	NA	NA	NA	NA	NA	NA	NA	NA	NA	NA	NA	NA	NA	NA	NA	NA	NA	NA	NA	1	0	0
	VIII) Trailing in anterior motion frontally arrested, Leading in anterior and contralateral motion (n=0)	NA	NA	NA	NA	NA	NA	NA	NA	NA	NA	NA	NA	NA	NA	NA	NA	NA	NA	NA	NA	NA	NA	NA	0	0	0
	IX) Trailing in contralateral motion sagitally arrested, Leading in anterior and lateral motion (n=1)	NA	NA	NA	NA	NA	NA	NA	NA	NA	NA	NA	NA	NA	NA	NA	NA	NA	NA	NA	NA	NA	NA	NA	1	0	0
	VII) Trailing in anterior and lateral motion, Leading in lateral motion sagitally arrested (n=1)	NA	NA	NA	NA	NA	NA	NA	NA	NA	NA	NA	NA	NA	NA	NA	NA	NA	NA	NA	NA	NA	NA	NA	0	0	1
	I) Trailing Arrested, Leading Arrested (n=0)	NA	NA	NA	NA	NA	NA	NA	NA	NA	NA	NA	NA	NA	NA	NA	NA	NA	NA	NA	NA	NA	NA	NA	0	0	0
