# Supplementary material for: Higher fall rates and broader kinematic diversity in bilateral versus unilateral unconstrained slips
Source: PLoS One. 2025 Aug 7;20(8):e0328900. doi: 10.1371/journal.pone.0328900 (PMC12331078; doi:10.1371/journal.pone.0328900)
Supplement: S4 Dataset — (XLSX) [file pone.0328900.s006.xlsx]

## Sheet: Sheet1
General Linear Model
Notes
Output Created		08-SEP-2022 15:21:15
Comments
Input	Data	C:\Users\aouattas\OneDrive - University of Nebraska at Omaha\BoxMigrationUNO\UNO PhD in Motor Control and Development\Dissertation\Defense\Chapter 2 - Slip Types\SPSS\L_For_ANOVA_09Aug22.sav
	Active Dataset	DataSet1
	Filter	<none>
	Weight	<none>
	Split File	<none>
	N of Rows in Working Data File	78
Missing Value Handling	Definition of Missing	User-defined missing values are treated as missing.
	Cases Used	Statistics are based on all cases with valid data for all variables in the model.
Syntax		GLM X_SI Y_SI Z_SI X_TLTD Y_TLTD Z_TLTD X_100 Y_100 Z_100 BY Bilateral SlipType /METHOD=SSTYPE(3) /INTERCEPT=INCLUDE /EMMEANS=TABLES(OVERALL) /EMMEANS=TABLES(Bilateral) COMPARE ADJ(LSD) /EMMEANS=TABLES(SlipType) COMPARE ADJ(LSD) /EMMEANS=TABLES(Bilateral*SlipType) COMPARE(Bilateral) ADJ(LSD) /EMMEANS=TABLES(Bilateral*SlipType) COMPARE(SlipType) ADJ(LSD) /PRINT=DESCRIPTIVE ETASQ OPOWER HOMOGENEITY…
Resources	Processor Time	00:00:00.02
	Elapsed Time	00:00:00.03
[DataSet1] C:\Users\aouattas\OneDrive - University of Nebraska at Omaha\BoxMigrationUNO\UNO PhD in Motor Control and Development\Dissertation\Defense\Chapter 2 - Slip Types\SPSS\L_For_ANOVA_09Aug22.sav
Between-Subjects Factors
		Value Label	N
Bilateral	0	Unilateral	30
	1	Bilateral	28
SlipType	1	Typer1	26
	2	Type2	14
	3	Type3	18
Descriptive Statistics
Bilateral	SlipType		Mean	Std. Deviation	N
X_SI	Unilateral	Typer1	-2.50665	1.60649	13
		Type2	-2.08895	1.7889	6
		Type3	-2.3933	2.19333	11
		Total	-2.38155	1.8175	30
	Bilateral	Typer1	-3.85024	3.50732	13
		Type2	-4.72302	1.59138	8
		Type3	-1.84393	1.49337	7
		Total	-3.59803	2.79692	28
	Total	Typer1	-3.17845	2.75913	26
		Type2	-3.59413	2.10342	14
		Type3	-2.17965	1.92169	18
		Total	-2.96881	2.40045	58
Y_SI	Unilateral	Typer1	3.08952	0.930873	13
		Type2	3.51635	1.01657	6
		Type3	2.81853	1.27255	11
		Total	3.07553	1.07726	30
	Bilateral	Typer1	3.26218	1.56169	13
		Type2	3.70567	1.04575	8
		Type3	1.61899	1.93272	7
		Total	2.9781	1.69475	28
	Total	Typer1	3.17585	1.26268	26
		Type2	3.62453	0.997888	14
		Type3	2.35205	1.62266	18
		Total	3.02849	1.39762	58
Z_SI	Unilateral	Typer1	0.0702575	0.242086	13
		Type2	-0.014992	0.316535	6
		Type3	-0.0264175	0.391484	11
		Total	0.0177601	0.310759	30
	Bilateral	Typer1	0.369728	0.716836	13
		Type2	0.506184	0.306952	8
		Type3	-0.0437064	0.445269	7
		Total	0.305357	0.58515	28
	Total	Typer1	0.219993	0.545983	26
		Type2	0.282823	0.401132	14
		Type3	-0.033141	0.400255	18
		Total	0.1566	0.482015	58
X_TLTD	Unilateral	Typer1	6.83223	5.78058	13
		Type2	5.2224	4.06695	6
		Type3	1.01749	9.17288	11
		Total	4.37819	7.26803	30
	Bilateral	Typer1	9.00912	6.81994	13
		Type2	9.65874	6.43928	8
		Type3	4.20383	4.71546	7
		Total	7.9934	6.43465	28
	Total	Typer1	7.92068	6.29261	26
		Type2	7.75745	5.82058	14
		Type3	2.25662	7.73937	18
		Total	6.12347	7.05755	58
Y_TLTD	Unilateral	Typer1	-2.96293	1.72727	13
		Type2	-0.668351	1.80006	6
		Type3	-2.08472	2.21028	11
		Total	-2.182	2.0564	30
	Bilateral	Typer1	-3.24779	2.79807	13
		Type2	-3.40965	2.37718	8
		Type3	-0.663901	1.81199	7
		Total	-2.64806	2.65331	28
	Total	Typer1	-3.10536	2.2828	26
		Type2	-2.23481	2.50419	14
		Type3	-1.53218	2.13085	18
		Total	-2.407	2.35403	58
Z_TLTD	Unilateral	Typer1	-1.24425	0.392384	13
		Type2	-0.604824	0.585116	6
		Type3	-0.828128	0.659194	11
		Total	-0.963785	0.584361	30
	Bilateral	Typer1	-0.526769	0.540495	13
		Type2	-0.698249	0.386279	8
		Type3	-0.631918	0.947393	7
		Total	-0.602051	0.611294	28
	Total	Typer1	-0.885508	0.589889	26
		Type2	-0.65821	0.462951	14
		Type3	-0.751824	0.762943	18
		Total	-0.789155	0.619668	58
X_100	Unilateral	Typer1	-3.54567	1.84638	13
		Type2	-4.62112	1.39543	6
		Type3	-4.1323	4.07392	11
		Total	-3.97585	2.76547	30
	Bilateral	Typer1	3.6942	4.48037	13
		Type2	2.02487	5.13018	8
		Type3	0.0858104	4.61847	7
		Total	2.31515	4.76594	28
	Total	Typer1	0.0742677	4.98997	26
		Type2	-0.82341	5.15457	14
		Type3	-2.49192	4.66565	18
		Total	-0.938816	4.97053	58
Y_100	Unilateral	Typer1	0.0579379	2.42197	13
		Type2	1.12356	3.37954	6
		Type3	-0.239444	2.44671	11
		Total	0.162023	2.59192	30
	Bilateral	Typer1	-1.37965	2.18818	13
		Type2	-0.472032	3.38493	8
		Type3	-0.593434	0.944828	7
		Total	-0.923777	2.34218	28
	Total	Typer1	-0.660856	2.37724	26
		Type2	0.211794	3.35169	14
		Type3	-0.377107	1.96673	18
		Total	-0.362156	2.51317	58
Z_100	Unilateral	Typer1	0.0209198	0.7922	13
		Type2	0.158409	0.362593	6
		Type3	0.183645	0.544505	11
		Total	0.108083	0.625051	30
	Bilateral	Typer1	0.419834	1.14409	13
		Type2	0.53089	0.872299	8
		Type3	-0.00943329	0.677463	7
		Total	0.344248	0.962556	28
	Total	Typer1	0.220377	0.985344	26
		Type2	0.371255	0.704895	14
		Type3	0.108559	0.588021	18
		Total	0.222094	0.807352	58
Box's Test of Equality of Covariance Matricesa
Box's M	179.379
F	1.19245
df1	90
df2	2998.59
Sig.	0.10694
Tests the null hypothesis that the observed covariance matrices of the dependent variables are equal across groups.
a. Design: Intercept + Bilateral + SlipType + Bilateral * SlipType
Multivariate Testsa
Effect		Value	F	Hypothesis df	Error df	Sig.	Partial Eta Squared	Noncent. Parameter	Observed Powerd
Intercept	Pillai's Trace	0.903141	45.586b	9	44	2.12292e-19	0.903141	410.27	1
	Wilks' Lambda	0.0968587	45.586b	9	44	2.12292e-19	0.903141	410.27	1
	Hotelling's Trace	9.32432	45.586b	9	44	2.12292e-19	0.903141	410.27	1
	Roy's Largest Root	9.32432	45.586b	9	44	2.12292e-19	0.903141	410.27	1
Bilateral	Pillai's Trace	0.492955	4.753b	9	44	0.000192877	0.492955	42.7773	0.995981
	Wilks' Lambda	0.507045	4.753b	9	44	0.000192877	0.492955	42.7773	0.995981
	Hotelling's Trace	0.972211	4.753b	9	44	0.000192877	0.492955	42.7773	0.995981
	Roy's Largest Root	0.972211	4.753b	9	44	0.000192877	0.492955	42.7773	0.995981
SlipType	Pillai's Trace	0.460724	1.49656	18	90	0.109795	0.230362	26.9381	0.866859
	Wilks' Lambda	0.581841	1.520b	18	88	0.101875	0.237215	27.3667	0.872221
	Hotelling's Trace	0.645526	1.54209	18	86	0.0952268	0.244007	27.7576	0.876748
	Roy's Largest Root	0.498889	2.494c	9	45	0.0208689	0.332839	22.45	0.879395
Bilateral * SlipType	Pillai's Trace	0.368169	1.12809	18	90	0.339487	0.184085	20.3056	0.72306
	Wilks' Lambda	0.665668	1.103b	18	88	0.362938	0.184115	19.8584	0.708682
	Hotelling's Trace	0.451418	1.07839	18	86	0.38726	0.184146	19.411	0.693835
	Roy's Largest Root	0.236322	1.182c	9	45	0.329722	0.191149	10.6345	0.505489
a. Design: Intercept + Bilateral + SlipType + Bilateral * SlipType
b. Exact statistic
c. The statistic is an upper bound on F that yields a lower bound on the significance level.
d. Computed using alpha = .05
Levene's Test of Equality of Error Variancesa
		Levene Statistic	df1	df2	Sig.
X_SI	Based on Mean	3.07546	5	52	0.0166087
	Based on Median	2.45277	5	52	0.0453965
	Based on Median and with adjusted df	2.45277	5	36.6006	0.0515103
	Based on trimmed mean	3.00063	5	52	0.0187364
Y_SI	Based on Mean	1.90056	5	52	0.11014
	Based on Median	1.25949	5	52	0.295441
	Based on Median and with adjusted df	1.25949	5	38.7143	0.300927
	Based on trimmed mean	1.93653	5	52	0.104021
Z_SI	Based on Mean	4.86401	5	52	0.00100528
	Based on Median	4.05437	5	52	0.00350253
	Based on Median and with adjusted df	4.05437	5	35.5763	0.00514022
	Based on trimmed mean	4.81173	5	52	0.00108831
X_TLTD	Based on Mean	1.80163	5	52	0.128808
	Based on Median	1.33549	5	52	0.264027
	Based on Median and with adjusted df	1.33549	5	45.0018	0.266709
	Based on trimmed mean	1.81264	5	52	0.126589
Y_TLTD	Based on Mean	0.88031	5	52	0.500903
	Based on Median	0.487015	5	52	0.784393
	Based on Median and with adjusted df	0.487015	5	38.6281	0.783811
	Based on trimmed mean	0.829378	5	52	0.534693
Z_TLTD	Based on Mean	0.84588	5	52	0.523599
	Based on Median	0.688326	5	52	0.634447
	Based on Median and with adjusted df	0.688326	5	26.2933	0.636585
	Based on trimmed mean	0.829076	5	52	0.534897
X_100	Based on Mean	3.20404	5	52	0.013507
	Based on Median	2.2384	5	52	0.064147
	Based on Median and with adjusted df	2.2384	5	36.4661	0.0711683
	Based on trimmed mean	3.12543	5	52	0.0153257
Y_100	Based on Mean	1.66847	5	52	0.158729
	Based on Median	1.35972	5	52	0.254642
	Based on Median and with adjusted df	1.35972	5	43.9449	0.257855
	Based on trimmed mean	1.66722	5	52	0.159038
Z_100	Based on Mean	1.24961	5	52	0.299753
	Based on Median	0.742267	5	52	0.595365
	Based on Median and with adjusted df	0.742267	5	33.3135	0.597362
	Based on trimmed mean	1.11715	5	52	0.362824
Tests the null hypothesis that the error variance of the dependent variable is equal across groups.
a. Design: Intercept + Bilateral + SlipType + Bilateral * SlipType
Tests of Between-Subjects Effects
Source	Dependent Variable	Type III Sum of Squares	df	Mean Square	F	Sig.	Partial Eta Squared	Noncent. Parameter	Observed Powerj
Corrected Model	X_SI	54.640a	5	10.9281	2.07544	0.0833336	0.166362	10.3772	0.642835
	Y_SI	20.247b	5	4.04934	2.31153	0.0570184	0.181845	11.5577	0.697799
	Z_SI	2.491c	5	0.498213	2.40947	0.0486843	0.188101	12.0473	0.718764
	X_TLTD	532.215d	5	106.443	2.39933	0.0494875	0.187458	11.9967	0.716644
	Y_TLTD	61.799e	5	12.3598	2.52973	0.0400881	0.195652	12.6486	0.743037
	Z_TLTD	4.047f	5	0.809433	2.35931	0.0527899	0.184909	11.7965	0.708161
	X_100	638.541g	5	127.708	8.6277	5.2684e-06	0.453429	43.1385	0.99957
	Y_100	29.634h	5	5.92677	0.93284	0.467503	0.082313	4.6642	0.306254
	Z_100	2.213i	5	0.442622	0.65873	0.656263	0.0595665	3.29365	0.220319
Intercept	X_SI	446.02	1	446.02	84.7073	1.68452e-12	0.619625	84.7073	1
	Y_SI	477.573	1	477.573	272.618	2.50396e-22	0.839812	272.618	1
	Z_SI	1.09147	1	1.09147	5.2786	0.0256447	0.0921565	5.2786	0.616007
	X_TLTD	1901.95	1	1901.95	42.872	2.60345e-08	0.451893	42.872	0.999996
	Y_TLTD	250.224	1	250.224	51.2144	2.78638e-09	0.496194	51.2144	1
	Z_TLTD	30.265	1	30.265	88.2154	8.65462e-13	0.629142	88.2154	1
	X_100	62.0873	1	62.0873	4.19449	0.0456206	0.0746423	4.19449	0.520048
	Y_100	3.32587	1	3.32587	0.523473	0.472606	0.00996646	0.523473	0.109488
	Z_100	2.50428	1	2.50428	3.72698	0.0590015	0.0668793	3.72698	0.474096
Bilateral	X_SI	17.3023	1	17.3023	3.28603	0.0756463	0.0594368	3.28603	0.428387
	Y_SI	1.03272	1	1.03272	0.589521	0.446077	0.0112099	0.589521	0.117185
	Z_SI	0.950102	1	0.950102	4.5949	0.0367648	0.0811893	4.5949	0.557242
	X_TLTD	141.373	1	141.373	3.18669	0.0800732	0.0577438	3.18669	0.417791
	Y_TLTD	3.79392	1	3.79392	0.776516	0.382264	0.0147133	0.776516	0.139132
	Z_TLTD	0.990507	1	0.990507	2.8871	0.0952676	0.0526007	2.8871	0.385213
	X_100	482.502	1	482.502	32.5968	5.51815e-07	0.38532	32.5968	0.999864
	Y_100	16.8899	1	16.8899	2.65837	0.109049	0.0486361	2.65837	0.359756
	Z_100	0.492363	1	0.492363	0.732756	0.395919	0.0138957	0.732756	0.133978
SlipType	X_SI	15.9629	2	7.98147	1.51583	0.229171	0.0550893	3.03166	0.308308
	Y_SI	16.3644	2	8.18221	4.67075	0.0136293	0.152287	9.34149	0.761456
	Z_SI	0.838701	2	0.419351	2.02807	0.141868	0.0723586	4.05614	0.399671
	X_TLTD	318.532	2	159.266	3.59002	0.0346361	0.121325	7.18005	0.640228
	Y_TLTD	32.4199	2	16.2099	3.31775	0.0440465	0.113165	6.63549	0.603643
	Z_TLTD	0.558215	2	0.279107	0.813533	0.448851	0.0303404	1.62707	0.181728
	X_100	48.4341	2	24.217	1.63605	0.204612	0.0591999	3.2721	0.330026
	Y_100	8.85064	2	4.42532	0.696521	0.502905	0.0260903	1.39304	0.161264
	Z_100	0.509872	2	0.254936	0.379407	0.686145	0.0143827	0.758814	0.107896
Bilateral * SlipType	X_SI	20.0886	2	10.0443	1.9076	0.158681	0.068354	3.81519	0.378513
	Y_SI	5.6773	2	2.83865	1.62042	0.207645	0.0586674	3.24084	0.327208
	Z_SI	0.572833	2	0.286416	1.38517	0.259361	0.0505811	2.77034	0.284614
	X_TLTD	11.6161	2	5.80807	0.13092	0.877576	0.00501015	0.26184	0.069068
	Y_TLTD	33.0446	2	16.5223	3.38168	0.0416211	0.115095	6.76336	0.612453
	Z_TLTD	1.64996	2	0.824981	2.40463	0.100274	0.0846562	4.80925	0.463891
	X_100	24.5108	2	12.2554	0.82795	0.442621	0.0308615	1.6559	0.184271
	Y_100	3.92888	2	1.96444	0.309192	0.73538	0.0117523	0.618385	0.0966128
	Z_100	1.01725	2	0.508625	0.756958	0.474189	0.0282901	1.51392	0.171792
Error	X_SI	273.802	52	5.26542
	Y_SI	91.0936	52	1.7518
	Z_SI	10.7522	52	0.206773
	X_TLTD	2306.9	52	44.3635
	Y_TLTD	254.063	52	4.88582
	Z_TLTD	17.8402	52	0.34308
	X_100	769.71	52	14.8021
	Y_100	330.38	52	6.35346
	Z_100	34.9405	52	0.671933
Total	X_SI	839.646	58
	Y_SI	643.302	58
	Z_SI	14.6656	58
	X_TLTD	5013.93	58
	Y_TLTD	651.893	58
	Z_TLTD	58.0077	58
	X_100	1459.37	58
	Y_100	367.621	58
	Z_100	40.0145	58
Corrected Total	X_SI	328.442	57
	Y_SI	111.34	57
	Z_SI	13.2433	57
	X_TLTD	2839.12	57
	Y_TLTD	315.862	57
	Z_TLTD	21.8873	57
	X_100	1408.25	57
	Y_100	360.014	57
	Z_100	37.1536	57
a. R Squared = .166 (Adjusted R Squared = .086)
b. R Squared = .182 (Adjusted R Squared = .103)
c. R Squared = .188 (Adjusted R Squared = .110)
d. R Squared = .187 (Adjusted R Squared = .109)
e. R Squared = .196 (Adjusted R Squared = .118)
f. R Squared = .185 (Adjusted R Squared = .107)
g. R Squared = .453 (Adjusted R Squared = .401)
h. R Squared = .082 (Adjusted R Squared = -.006)
i. R Squared = .060 (Adjusted R Squared = -.031)
j. Computed using alpha = .05
Estimated Marginal Means
1. Grand Mean
Dependent Variable	Mean	Std. Error	95% Confidence Interval
			Lower Bound	Upper Bound
X_SI	-2.90101	0.315202	-3.53351	-2.26852
Y_SI	3.00187	0.181809	2.63705	3.3667
Z_SI	0.143509	0.0624626	0.0181687	0.268849
X_TLTD	5.99064	0.914926	4.1547	7.82657
Y_TLTD	-2.17289	0.303628	-2.78216	-1.56362
Z_TLTD	-0.755689	0.0804583	-0.91714	-0.594238
X_100	-1.08237	0.528488	-2.14285	-0.0218781
Y_100	-0.25051	0.346241	-0.945293	0.444273
Z_100	0.217377	0.112599	-0.00856971	0.443324
2. Bilateral
Estimates
Dependent Variable	Bilateral	Mean	Std. Error	95% Confidence Interval
				Lower Bound	Upper Bound
X_SI	Unilateral	-2.32963	0.442377	-3.21733	-1.44194
	Bilateral	-3.47239	0.449124	-4.37363	-2.57116
Y_SI	Unilateral	3.14147	0.255163	2.62945	3.65349
	Bilateral	2.86228	0.259055	2.34245	3.38211
Z_SI	Unilateral	0.00961597	0.0876643	-0.166295	0.185527
	Bilateral	0.277402	0.0890014	0.0988076	0.455996
X_TLTD	Unilateral	4.35737	1.28407	1.7807	6.93405
	Bilateral	7.6239	1.30366	5.00792	10.2399
Y_TLTD	Unilateral	-1.90533	0.426133	-2.76043	-1.05023
	Bilateral	-2.44045	0.432632	-3.30859	-1.57231
Z_TLTD	Unilateral	-0.892399	0.112921	-1.11899	-0.665807
	Bilateral	-0.618979	0.114643	-0.849027	-0.38893
X_100	Unilateral	-4.09969	0.741716	-5.58806	-2.61133
	Bilateral	1.93496	0.753029	0.423898	3.44603
Y_100	Unilateral	0.314018	0.485938	-0.661089	1.28913
	Bilateral	-0.815039	0.49335	-1.80502	0.174941
Z_100	Unilateral	0.120991	0.15803	-0.196119	0.438101
	Bilateral	0.313764	0.16044	-0.00818284	0.63571
Pairwise Comparisons
Dependent Variable	(I) Bilateral	(J) Bilateral	Mean Difference (I-J)	Std. Error	Sig.b	95% Confidence Interval for Differenceb
						Lower Bound	Upper Bound
X_SI	Unilateral	Bilateral	1.14276	0.630405	0.0756463	-0.12224	2.40776
	Bilateral	Unilateral	-1.14276	0.630405	0.0756463	-2.40776	0.12224
Y_SI	Unilateral	Bilateral	0.279187	0.363618	0.446077	-0.450466	1.00884
	Bilateral	Unilateral	-0.279187	0.363618	0.446077	-1.00884	0.450466
Z_SI	Unilateral	Bilateral	-.268*	0.124925	0.0367648	-0.518467	-0.0171054
	Bilateral	Unilateral	.268*	0.124925	0.0367648	0.0171054	0.518467
X_TLTD	Unilateral	Bilateral	-3.26652	1.82985	0.0800732	-6.93839	0.405342
	Bilateral	Unilateral	3.26652	1.82985	0.0800732	-0.405342	6.93839
Y_TLTD	Unilateral	Bilateral	0.535115	0.607256	0.382264	-0.683433	1.75366
	Bilateral	Unilateral	-0.535115	0.607256	0.382264	-1.75366	0.683433
Z_TLTD	Unilateral	Bilateral	-0.273421	0.160917	0.0952676	-0.596324	0.049482
	Bilateral	Unilateral	0.273421	0.160917	0.0952676	-0.049482	0.596324
X_100	Unilateral	Bilateral	-6.035*	1.05698	5.51815e-07	-8.15563	-3.91368
	Bilateral	Unilateral	6.035*	1.05698	5.51815e-07	3.91368	8.15563
Y_100	Unilateral	Bilateral	1.12906	0.692481	0.109049	-0.260509	2.51862
	Bilateral	Unilateral	-1.12906	0.692481	0.109049	-2.51862	0.260509
Z_100	Unilateral	Bilateral	-0.192773	0.225199	0.395919	-0.644667	0.259121
	Bilateral	Unilateral	0.192773	0.225199	0.395919	-0.259121	0.644667
Based on estimated marginal means
*. The mean difference is significant at the .05 level.
b. Adjustment for multiple comparisons: Least Significant Difference (equivalent to no adjustments).
Multivariate Tests
	Value	F	Hypothesis df	Error df	Sig.	Partial Eta Squared	Noncent. Parameter	Observed Powerb
Pillai's trace	0.492955	4.753a	9	44	0.000192877	0.492955	42.7773	0.995981
Wilks' lambda	0.507045	4.753a	9	44	0.000192877	0.492955	42.7773	0.995981
Hotelling's trace	0.972211	4.753a	9	44	0.000192877	0.492955	42.7773	0.995981
Roy's largest root	0.972211	4.753a	9	44	0.000192877	0.492955	42.7773	0.995981
Each F tests the multivariate effect of Bilateral. These tests are based on the linearly independent pairwise comparisons among the estimated marginal means.
a. Exact statistic
b. Computed using alpha = .05
Univariate Tests
Dependent Variable		Sum of Squares	df	Mean Square	F	Sig.	Partial Eta Squared	Noncent. Parameter	Observed Powera
X_SI	Contrast	17.3023	1	17.3023	3.28603	0.0756463	0.0594368	3.28603	0.428387
	Error	273.802	52	5.26542
Y_SI	Contrast	1.03272	1	1.03272	0.589521	0.446077	0.0112099	0.589521	0.117185
	Error	91.0936	52	1.7518
Z_SI	Contrast	0.950102	1	0.950102	4.5949	0.0367648	0.0811893	4.5949	0.557242
	Error	10.7522	52	0.206773
X_TLTD	Contrast	141.373	1	141.373	3.18669	0.0800732	0.0577438	3.18669	0.417791
	Error	2306.9	52	44.3635
Y_TLTD	Contrast	3.79392	1	3.79392	0.776516	0.382264	0.0147133	0.776516	0.139132
	Error	254.063	52	4.88582
Z_TLTD	Contrast	0.990507	1	0.990507	2.8871	0.0952676	0.0526007	2.8871	0.385213
	Error	17.8402	52	0.34308
X_100	Contrast	482.502	1	482.502	32.5968	5.51815e-07	0.38532	32.5968	0.999864
	Error	769.71	52	14.8021
Y_100	Contrast	16.8899	1	16.8899	2.65837	0.109049	0.0486361	2.65837	0.359756
	Error	330.38	52	6.35346
Z_100	Contrast	0.492363	1	0.492363	0.732756	0.395919	0.0138957	0.732756	0.133978
	Error	34.9405	52	0.671933
The F tests the effect of Bilateral. This test is based on the linearly independent pairwise comparisons among the estimated marginal means.
a. Computed using alpha = .05
3. SlipType
Estimates
Dependent Variable	SlipType	Mean	Std. Error	95% Confidence Interval
				Lower Bound	Upper Bound
X_SI	Typer1	-3.17845	0.450018	-4.08148	-2.27542
	Type2	-3.40598	0.619626	-4.64935	-2.16261
	Type3	-2.11861	0.554725	-3.23175	-1.00548
Y_SI	Typer1	3.17585	0.259571	2.65499	3.69672
	Type2	3.61101	0.357401	2.89383	4.32819
	Type3	2.21876	0.319965	1.5767	2.86082
Z_SI	Typer1	0.219993	0.0891785	0.0410429	0.398942
	Type2	0.245596	0.122789	-0.000798417	0.491991
	Type3	-0.035062	0.109928	-0.255648	0.185524
X_TLTD	Typer1	7.92068	1.30625	5.29949	10.5419
	Type2	7.44057	1.79857	3.83148	11.0497
	Type3	2.61066	1.61018	-0.620399	5.84172
Y_TLTD	Typer1	-3.10536	0.433493	-3.97523	-2.23549
	Type2	-2.039	0.596874	-3.23672	-0.841287
	Type3	-1.37431	0.534355	-2.44657	-0.302047
Z_TLTD	Typer1	-0.885508	0.114871	-1.11601	-0.655002
	Type2	-0.651536	0.158165	-0.968918	-0.334154
	Type3	-0.730023	0.141599	-1.01416	-0.445885
X_100	Typer1	0.0742677	0.754528	-1.4398	1.58834
	Type2	-1.29812	1.0389	-3.38284	0.78659
	Type3	-2.02324	0.930085	-3.8896	-0.15689
Y_100	Typer1	-0.660856	0.494332	-1.65281	0.331093
	Type2	0.325764	0.680642	-1.04004	1.69157
	Type3	-0.416439	0.609349	-1.63919	0.80631
Z_100	Typer1	0.220377	0.160759	-0.10221	0.542964
	Type2	0.344649	0.221348	-0.0995186	0.788817
	Type3	0.0871057	0.198164	-0.310539	0.48475
Pairwise Comparisons
Dependent Variable	(I) SlipType	(J) SlipType	Mean Difference (I-J)	Std. Error	Sig.b	95% Confidence Interval for Differenceb
						Lower Bound	Upper Bound
X_SI	Typer1	Type2	0.227535	0.765802	0.767559	-1.30916	1.76423
		Type3	-1.05984	0.714308	0.143919	-2.4932	0.373528
	Type2	Typer1	-0.227535	0.765802	0.767559	-1.76423	1.30916
		Type3	-1.28737	0.831659	0.127698	-2.95622	0.381475
	Type3	Typer1	1.05984	0.714308	0.143919	-0.373528	2.4932
		Type2	1.28737	0.831659	0.127698	-0.381475	2.95622
Y_SI	Typer1	Type2	-0.435158	0.441715	0.32911	-1.32152	0.451209
		Type3	.957*	0.412013	0.024128	0.130325	1.78385
	Type2	Typer1	0.435158	0.441715	0.32911	-0.451209	1.32152
		Type3	1.392*	0.479701	0.00542147	0.429656	2.35484
	Type3	Typer1	-.957*	0.412013	0.024128	-1.78385	-0.130325
		Type2	-1.392*	0.479701	0.00542147	-2.35484	-0.429656
Z_SI	Typer1	Type2	-0.0256036	0.151756	0.866676	-0.330125	0.278918
		Type3	0.255055	0.141552	0.077368	-0.02899	0.539099
	Type2	Typer1	0.0256036	0.151756	0.866676	-0.278918	0.330125
		Type3	0.280658	0.164807	0.0945481	-0.0500512	0.611368
	Type3	Typer1	-0.255055	0.141552	0.077368	-0.539099	0.02899
		Type2	-0.280658	0.164807	0.0945481	-0.611368	0.0500512
X_TLTD	Typer1	Type2	0.480106	2.22286	0.829844	-3.9804	4.94061
		Type3	5.310*	2.07339	0.0133775	1.14945	9.47059
	Type2	Typer1	-0.480106	2.22286	0.829844	-4.94061	3.9804
		Type3	4.82991	2.41402	0.05065	-0.0141826	9.674
	Type3	Typer1	-5.310*	2.07339	0.0133775	-9.47059	-1.14945
		Type2	-4.82991	2.41402	0.05065	-9.674	0.0141826
Y_TLTD	Typer1	Type2	-1.06636	0.737682	0.154302	-2.54663	0.413908
		Type3	-1.731*	0.688078	0.0150039	-3.11178	-0.350322
	Type2	Typer1	1.06636	0.737682	0.154302	-0.413908	2.54663
		Type3	-0.664692	0.80112	0.410499	-2.27226	0.942872
	Type3	Typer1	1.731*	0.688078	0.0150039	0.350322	3.11178
		Type2	0.664692	0.80112	0.410499	-0.942872	2.27226
Z_TLTD	Typer1	Type2	-0.233972	0.195478	0.236766	-0.626227	0.158284
		Type3	-0.155485	0.182334	0.397708	-0.521364	0.210394
	Type2	Typer1	0.233972	0.195478	0.236766	-0.158284	0.626227
		Type3	0.0784866	0.212289	0.713095	-0.347502	0.504475
	Type3	Typer1	0.155485	0.182334	0.397708	-0.210394	0.521364
		Type2	-0.0784866	0.212289	0.713095	-0.504475	0.347502
X_100	Typer1	Type2	1.37239	1.28399	0.290075	-1.20413	3.94891
		Type3	2.09751	1.19765	0.085782	-0.305755	4.50078
	Type2	Typer1	-1.37239	1.28399	0.290075	-3.94891	1.20413
		Type3	0.72512	1.39441	0.605257	-2.07297	3.52321
	Type3	Typer1	-2.09751	1.19765	0.085782	-4.50078	0.305755
		Type2	-0.72512	1.39441	0.605257	-3.52321	2.07297
Y_100	Typer1	Type2	-0.98662	0.841212	0.246198	-2.67464	0.701394
		Type3	-0.244417	0.784647	0.756666	-1.81893	1.33009
	Type2	Typer1	0.98662	0.841212	0.246198	-0.701394	2.67464
		Type3	0.742203	0.913553	0.420246	-1.09098	2.57538
	Type3	Typer1	0.244417	0.784647	0.756666	-1.33009	1.81893
		Type2	-0.742203	0.913553	0.420246	-2.57538	1.09098
Z_100	Typer1	Type2	-0.124272	0.273567	0.651527	-0.673224	0.424679
		Type3	0.133271	0.255171	0.603692	-0.378767	0.64531
	Type2	Typer1	0.124272	0.273567	0.651527	-0.424679	0.673224
		Type3	0.257544	0.297092	0.38999	-0.338616	0.853703
	Type3	Typer1	-0.133271	0.255171	0.603692	-0.64531	0.378767
		Type2	-0.257544	0.297092	0.38999	-0.853703	0.338616
Based on estimated marginal means
*. The mean difference is significant at the .05 level.
b. Adjustment for multiple comparisons: Least Significant Difference (equivalent to no adjustments).
Multivariate Tests
	Value	F	Hypothesis df	Error df	Sig.	Partial Eta Squared	Noncent. Parameter	Observed Powerc
Pillai's trace	0.460724	1.49656	18	90	0.109795	0.230362	26.9381	0.866859
Wilks' lambda	0.581841	1.520a	18	88	0.101875	0.237215	27.3667	0.872221
Hotelling's trace	0.645526	1.54209	18	86	0.0952268	0.244007	27.7576	0.876748
Roy's largest root	0.498889	2.494b	9	45	0.0208689	0.332839	22.45	0.879395
Each F tests the multivariate effect of SlipType. These tests are based on the linearly independent pairwise comparisons among the estimated marginal means.
a. Exact statistic
b. The statistic is an upper bound on F that yields a lower bound on the significance level.
c. Computed using alpha = .05
Univariate Tests
Dependent Variable		Sum of Squares	df	Mean Square	F	Sig.	Partial Eta Squared	Noncent. Parameter	Observed Powera
X_SI	Contrast	15.9629	2	7.98147	1.51583	0.229171	0.0550893	3.03166	0.308308
	Error	273.802	52	5.26542
Y_SI	Contrast	16.3644	2	8.18221	4.67075	0.0136293	0.152287	9.34149	0.761456
	Error	91.0936	52	1.7518
Z_SI	Contrast	0.838701	2	0.419351	2.02807	0.141868	0.0723586	4.05614	0.399671
	Error	10.7522	52	0.206773
X_TLTD	Contrast	318.532	2	159.266	3.59002	0.0346361	0.121325	7.18005	0.640228
	Error	2306.9	52	44.3635
Y_TLTD	Contrast	32.4199	2	16.2099	3.31775	0.0440465	0.113165	6.63549	0.603643
	Error	254.063	52	4.88582
Z_TLTD	Contrast	0.558215	2	0.279107	0.813533	0.448851	0.0303404	1.62707	0.181728
	Error	17.8402	52	0.34308
X_100	Contrast	48.4341	2	24.217	1.63605	0.204612	0.0591999	3.2721	0.330026
	Error	769.71	52	14.8021
Y_100	Contrast	8.85064	2	4.42532	0.696521	0.502905	0.0260903	1.39304	0.161264
	Error	330.38	52	6.35346
Z_100	Contrast	0.509872	2	0.254936	0.379407	0.686145	0.0143827	0.758814	0.107896
	Error	34.9405	52	0.671933
The F tests the effect of SlipType. This test is based on the linearly independent pairwise comparisons among the estimated marginal means.
a. Computed using alpha = .05
4. Bilateral * SlipType
Estimates
Dependent Variable	Bilateral	SlipType	Mean	Std. Error	95% Confidence Interval
					Lower Bound	Upper Bound
X_SI	Unilateral	Typer1	-2.50665	0.636422	-3.78373	-1.22958
		Type2	-2.08895	0.936787	-3.96875	-0.209149
		Type3	-2.3933	0.691863	-3.78163	-1.00498
	Bilateral	Typer1	-3.85024	0.636422	-5.12732	-2.57317
		Type2	-4.72302	0.811281	-6.35097	-3.09506
		Type3	-1.84393	0.867296	-3.58428	-0.103568
Y_SI	Unilateral	Typer1	3.08952	0.367088	2.35291	3.82614
		Type2	3.51635	0.540339	2.43208	4.60062
		Type3	2.81853	0.399067	2.01775	3.61932
	Bilateral	Typer1	3.26218	0.367088	2.52557	3.9988
		Type2	3.70567	0.467948	2.76667	4.64468
		Type3	1.61899	0.500257	0.615152	2.62283
Z_SI	Unilateral	Typer1	0.0702575	0.126117	-0.182816	0.323331
		Type2	-0.014992	0.18564	-0.387506	0.357522
		Type3	-0.0264175	0.137104	-0.301537	0.248702
	Bilateral	Typer1	0.369728	0.126117	0.116655	0.622801
		Type2	0.506185	0.160769	0.183578	0.828791
		Type3	-0.0437064	0.171869	-0.388587	0.301174
X_TLTD	Unilateral	Typer1	6.83223	1.84732	3.12532	10.5391
		Type2	5.2224	2.71918	-0.23403	10.6788
		Type3	1.01749	2.00824	-3.01235	5.04733
	Bilateral	Typer1	9.00912	1.84732	5.30221	12.716
		Type2	9.65874	2.35488	4.93334	14.3841
		Type3	4.20383	2.51747	-0.847842	9.2555
Y_TLTD	Unilateral	Typer1	-2.96293	0.613052	-4.19311	-1.73275
		Type2	-0.668351	0.902388	-2.47912	1.14242
		Type3	-2.08472	0.666458	-3.42206	-0.747371
	Bilateral	Typer1	-3.24779	0.613052	-4.47797	-2.01761
		Type2	-3.40965	0.781491	-4.97783	-1.84147
		Type3	-0.663901	0.835449	-2.34035	1.01255
Z_TLTD	Unilateral	Typer1	-1.24425	0.162452	-1.57023	-0.918262
		Type2	-0.604824	0.239124	-1.08466	-0.124987
		Type3	-0.828128	0.176604	-1.18251	-0.473745
	Bilateral	Typer1	-0.526769	0.162452	-0.852754	-0.200785
		Type2	-0.698249	0.207087	-1.1138	-0.282698
		Type3	-0.631918	0.221385	-1.07616	-0.187675
X_100	Unilateral	Typer1	-3.54567	1.06706	-5.68689	-1.40445
		Type2	-4.62112	1.57067	-7.77291	-1.46933
		Type3	-4.1323	1.16002	-6.46005	-1.80454
	Bilateral	Typer1	3.6942	1.06706	1.55299	5.83542
		Type2	2.02487	1.36024	-0.70466	4.7544
		Type3	0.0858104	1.45416	-2.83218	3.0038
Y_100	Unilateral	Typer1	0.0579379	0.699091	-1.34489	1.46077
		Type2	1.12356	1.02903	-0.941346	3.18847
		Type3	-0.239444	0.759992	-1.76448	1.28559
	Bilateral	Typer1	-1.37965	0.699091	-2.78248	0.0231783
		Type2	-0.472032	0.891169	-2.26029	1.31623
		Type3	-0.593434	0.9527	-2.50517	1.3183
Z_100	Unilateral	Typer1	0.0209198	0.227348	-0.435288	0.477127
		Type2	0.158409	0.334647	-0.51311	0.829928
		Type3	0.183645	0.247153	-0.312305	0.679594
	Bilateral	Typer1	0.419834	0.227348	-0.0363731	0.876042
		Type2	0.53089	0.289813	-0.0506622	1.11244
		Type3	-0.00943329	0.309823	-0.631139	0.612272
Pairwise Comparisons
Dependent Variable	SlipType	(I) Bilateral	(J) Bilateral	Mean Difference (I-J)	Std. Error	Sig.b	95% Confidence Interval for Differenceb
							Lower Bound	Upper Bound
X_SI	Typer1	Unilateral	Bilateral	1.34359	0.900036	0.141528	-0.462467	3.14964
		Bilateral	Unilateral	-1.34359	0.900036	0.141528	-3.14964	0.462467
	Type2	Unilateral	Bilateral	2.634*	1.23925	0.0383119	0.147324	5.12081
		Bilateral	Unilateral	-2.634*	1.23925	0.0383119	-5.12081	-0.147324
	Type3	Unilateral	Bilateral	-0.549375	1.10945	0.62256	-2.77565	1.6769
		Bilateral	Unilateral	0.549375	1.10945	0.62256	-1.6769	2.77565
Y_SI	Typer1	Unilateral	Bilateral	-0.172659	0.519141	0.740784	-1.21439	0.869074
		Bilateral	Unilateral	0.172659	0.519141	0.740784	-0.869074	1.21439
	Type2	Unilateral	Bilateral	-0.189324	0.714802	0.792163	-1.62368	1.24503
		Bilateral	Unilateral	0.189324	0.714802	0.792163	-1.24503	1.62368
	Type3	Unilateral	Bilateral	1.19954	0.639931	0.0664854	-0.0845723	2.48366
		Bilateral	Unilateral	-1.19954	0.639931	0.0664854	-2.48366	0.0845723
Z_SI	Typer1	Unilateral	Bilateral	-0.29947	0.178357	0.0991423	-0.65737	0.0584291
		Bilateral	Unilateral	0.29947	0.178357	0.0991423	-0.0584291	0.65737
	Type2	Unilateral	Bilateral	-.521*	0.245579	0.0386	-1.01397	-0.0283872
		Bilateral	Unilateral	.521*	0.245579	0.0386	0.0283872	1.01397
	Type3	Unilateral	Bilateral	0.0172889	0.219856	0.937623	-0.423884	0.458462
		Bilateral	Unilateral	-0.0172889	0.219856	0.937623	-0.458462	0.423884
X_TLTD	Typer1	Unilateral	Bilateral	-2.17689	2.6125	0.40851	-7.41925	3.06548
		Bilateral	Unilateral	2.17689	2.6125	0.40851	-3.06548	7.41925
	Type2	Unilateral	Bilateral	-4.43635	3.59713	0.223009	-11.6545	2.78183
		Bilateral	Unilateral	4.43635	3.59713	0.223009	-2.78183	11.6545
	Type3	Unilateral	Bilateral	-3.18634	3.22036	0.327032	-9.64845	3.27578
		Bilateral	Unilateral	3.18634	3.22036	0.327032	-3.27578	9.64845
Y_TLTD	Typer1	Unilateral	Bilateral	0.284859	0.866986	0.743806	-1.45488	2.02459
		Bilateral	Unilateral	-0.284859	0.866986	0.743806	-2.02459	1.45488
	Type2	Unilateral	Bilateral	2.741*	1.19375	0.0257145	0.345871	5.13673
		Bilateral	Unilateral	-2.741*	1.19375	0.0257145	-5.13673	-0.345871
	Type3	Unilateral	Bilateral	-1.42081	1.06871	0.189497	-3.56534	0.723709
		Bilateral	Unilateral	1.42081	1.06871	0.189497	-0.723709	3.56534
Z_TLTD	Typer1	Unilateral	Bilateral	-.717*	0.229742	0.00292391	-1.17849	-0.256465
		Bilateral	Unilateral	.717*	0.229742	0.00292391	0.256465	1.17849
	Type2	Unilateral	Bilateral	0.0934252	0.316331	0.76891	-0.541339	0.728189
		Bilateral	Unilateral	-0.0934252	0.316331	0.76891	-0.728189	0.541339
	Type3	Unilateral	Bilateral	-0.19621	0.283197	0.491493	-0.764487	0.372066
		Bilateral	Unilateral	0.19621	0.283197	0.491493	-0.372066	0.764487
X_100	Typer1	Unilateral	Bilateral	-7.240*	1.50906	1.39216e-05	-10.268	-4.21173
		Bilateral	Unilateral	7.240*	1.50906	1.39216e-05	4.21173	10.268
	Type2	Unilateral	Bilateral	-6.646*	2.07781	0.00235305	-10.8154	-2.47656
		Bilateral	Unilateral	6.646*	2.07781	0.00235305	2.47656	10.8154
	Type3	Unilateral	Bilateral	-4.218*	1.86017	0.0275374	-7.95081	-0.485401
		Bilateral	Unilateral	4.218*	1.86017	0.0275374	0.485401	7.95081
Y_100	Typer1	Unilateral	Bilateral	1.43759	0.988664	0.151936	-0.546311	3.42149
		Bilateral	Unilateral	-1.43759	0.988664	0.151936	-3.42149	0.546311
	Type2	Unilateral	Bilateral	1.59559	1.36128	0.246489	-1.13602	4.32721
		Bilateral	Unilateral	-1.59559	1.36128	0.246489	-4.32721	1.13602
	Type3	Unilateral	Bilateral	0.35399	1.2187	0.772615	-2.09151	2.79949
		Bilateral	Unilateral	-0.35399	1.2187	0.772615	-2.79949	2.09151
Z_100	Typer1	Unilateral	Bilateral	-0.398914	0.321519	0.220278	-1.04409	0.24626
		Bilateral	Unilateral	0.398914	0.321519	0.220278	-0.24626	1.04409
	Type2	Unilateral	Bilateral	-0.372482	0.442697	0.403981	-1.26082	0.515854
		Bilateral	Unilateral	0.372482	0.442697	0.403981	-0.515854	1.26082
	Type3	Unilateral	Bilateral	0.193078	0.396327	0.628187	-0.602211	0.988367
		Bilateral	Unilateral	-0.193078	0.396327	0.628187	-0.988367	0.602211
Based on estimated marginal means
*. The mean difference is significant at the .05 level.
b. Adjustment for multiple comparisons: Least Significant Difference (equivalent to no adjustments).
Multivariate Tests
SlipType		Value	F	Hypothesis df	Error df	Sig.	Partial Eta Squared	Noncent. Parameter	Observed Powerb
Typer1	Pillai's trace	0.457264	4.119a	9	44	0.000679203	0.457264	37.0708	0.988487
	Wilks' lambda	0.542736	4.119a	9	44	0.000679203	0.457264	37.0708	0.988487
	Hotelling's trace	0.842517	4.119a	9	44	0.000679203	0.457264	37.0708	0.988487
	Roy's largest root	0.842517	4.119a	9	44	0.000679203	0.457264	37.0708	0.988487
Type2	Pillai's trace	0.321231	2.314a	9	44	0.0314788	0.321231	20.8232	0.84702
	Wilks' lambda	0.678769	2.314a	9	44	0.0314788	0.321231	20.8232	0.84702
	Hotelling's trace	0.473255	2.314a	9	44	0.0314788	0.321231	20.8232	0.84702
	Roy's largest root	0.473255	2.314a	9	44	0.0314788	0.321231	20.8232	0.84702
Type3	Pillai's trace	0.191108	1.155a	9	44	0.346709	0.191108	10.3954	0.492623
	Wilks' lambda	0.808892	1.155a	9	44	0.346709	0.191108	10.3954	0.492623
	Hotelling's trace	0.236259	1.155a	9	44	0.346709	0.191108	10.3954	0.492623
	Roy's largest root	0.236259	1.155a	9	44	0.346709	0.191108	10.3954	0.492623
Each F tests the multivariate simple effects of Bilateral within each level combination of the other effects shown. These tests are based on the linearly independent pairwise comparisons among the estimated marginal means.
a. Exact statistic
b. Computed using alpha = .05
Univariate Tests
Dependent Variable	SlipType		Sum of Squares	df	Mean Square	F	Sig.	Partial Eta Squared	Noncent. Parameter	Observed Powera
X_SI	Typer1	Contrast	11.734	1	11.734	2.2285	0.141528	0.0410946	2.2285	0.310721
		Error	273.802	52	5.26542
	Type2	Contrast	23.7885	1	23.7885	4.51787	0.0383119	0.079937	4.51787	0.550245
		Error	273.802	52	5.26542
	Type3	Contrast	1.29109	1	1.29109	0.245202	0.62256	0.00469328	0.245202	0.0774796
		Error	273.802	52	5.26542
Y_SI	Typer1	Contrast	0.193772	1	0.193772	0.110613	0.740784	0.00212266	0.110613	0.0622983
		Error	91.0936	52	1.7518
	Type2	Contrast	0.122892	1	0.122892	0.070152	0.792163	0.00134726	0.070152	0.0577798
		Error	91.0936	52	1.7518
	Type3	Contrast	6.15531	1	6.15531	3.51371	0.0664854	0.0632944	3.51371	0.452265
		Error	91.0936	52	1.7518
Z_SI	Typer1	Contrast	0.582937	1	0.582937	2.81921	0.0991423	0.0514274	2.81921	0.377708
		Error	10.7522	52	0.206773
	Type2	Contrast	0.931286	1	0.931286	4.5039	0.0386	0.0797096	4.5039	0.548968
		Error	10.7522	52	0.206773
	Type3	Contrast	0.00127865	1	0.00127865	0.00618384	0.937623	0.000118906	0.00618384	0.0506829
		Error	10.7522	52	0.206773
X_TLTD	Typer1	Contrast	30.8024	1	30.8024	0.694319	0.40851	0.0131764	0.694319	0.129459
		Error	2306.9	52	44.3635
	Type2	Contrast	67.4783	1	67.4783	1.52103	0.223009	0.0284193	1.52103	0.227577
		Error	2306.9	52	44.3635
	Type3	Contrast	43.4312	1	43.4312	0.978984	0.327032	0.0184787	0.978984	0.163088
		Error	2306.9	52	44.3635
Y_TLTD	Typer1	Contrast	0.527441	1	0.527441	0.107953	0.743806	0.00207172	0.107953	0.0620006
		Error	254.063	52	4.88582
	Type2	Contrast	25.7648	1	25.7648	5.27337	0.0257145	0.0920737	5.27337	0.615581
		Error	254.063	52	4.88582
	Type3	Contrast	8.63561	1	8.63561	1.76748	0.189497	0.0328727	1.76748	0.256784
		Error	254.063	52	4.88582
Z_TLTD	Typer1	Contrast	3.34603	1	3.34603	9.7529	0.00292391	0.157934	9.7529	0.865384
		Error	17.8402	52	0.34308
	Type2	Contrast	0.0299255	1	0.0299255	0.0872259	0.76891	0.00167461	0.0872259	0.0596838
		Error	17.8402	52	0.34308
	Type3	Contrast	0.164688	1	0.164688	0.480028	0.491493	0.00914686	0.480028	0.104444
		Error	17.8402	52	0.34308
X_100	Typer1	Contrast	340.703	1	340.703	23.0172	1.39216e-05	0.306825	23.0172	0.996996
		Error	769.71	52	14.8021
	Type2	Contrast	151.437	1	151.437	10.2308	0.00235305	0.1644	10.2308	0.880799
		Error	769.71	52	14.8021
	Type3	Contrast	76.112	1	76.112	5.14197	0.0275374	0.0899859	5.14197	0.604745
		Error	769.71	52	14.8021
Y_100	Typer1	Contrast	13.4333	1	13.4333	2.11432	0.151936	0.0390714	2.11432	0.297473
		Error	330.38	52	6.35346
	Type2	Contrast	8.72886	1	8.72886	1.37387	0.246489	0.0257406	1.37387	0.210072
		Error	330.38	52	6.35346
	Type3	Contrast	0.536043	1	0.536043	0.0843702	0.772615	0.00161987	0.0843702	0.0593651
		Error	330.38	52	6.35346
Z_100	Typer1	Contrast	1.03436	1	1.03436	1.53938	0.220278	0.0287524	1.53938	0.229758
		Error	34.9405	52	0.671933
	Type2	Contrast	0.475689	1	0.475689	0.707941	0.403981	0.0134314	0.707941	0.13106
		Error	34.9405	52	0.671933
	Type3	Contrast	0.159472	1	0.159472	0.237333	0.628187	0.00454335	0.237333	0.076586
		Error	34.9405	52	0.671933
Each F tests the simple effects of Bilateral within each level combination of the other effects shown. These tests are based on the linearly independent pairwise comparisons among the estimated marginal means.
a. Computed using alpha = .05
5. Bilateral * SlipType
Estimates
Dependent Variable	Bilateral	SlipType	Mean	Std. Error	95% Confidence Interval
					Lower Bound	Upper Bound
X_SI	Unilateral	Typer1	-2.50665	0.636422	-3.78373	-1.22958
		Type2	-2.08895	0.936787	-3.96875	-0.209149
		Type3	-2.3933	0.691863	-3.78163	-1.00498
	Bilateral	Typer1	-3.85024	0.636422	-5.12732	-2.57317
		Type2	-4.72302	0.811281	-6.35097	-3.09506
		Type3	-1.84393	0.867296	-3.58428	-0.103568
Y_SI	Unilateral	Typer1	3.08952	0.367088	2.35291	3.82614
		Type2	3.51635	0.540339	2.43208	4.60062
		Type3	2.81853	0.399067	2.01775	3.61932
	Bilateral	Typer1	3.26218	0.367088	2.52557	3.9988
		Type2	3.70567	0.467948	2.76667	4.64468
		Type3	1.61899	0.500257	0.615152	2.62283
Z_SI	Unilateral	Typer1	0.0702575	0.126117	-0.182816	0.323331
		Type2	-0.014992	0.18564	-0.387506	0.357522
		Type3	-0.0264175	0.137104	-0.301537	0.248702
	Bilateral	Typer1	0.369728	0.126117	0.116655	0.622801
		Type2	0.506185	0.160769	0.183578	0.828791
		Type3	-0.0437064	0.171869	-0.388587	0.301174
X_TLTD	Unilateral	Typer1	6.83223	1.84732	3.12532	10.5391
		Type2	5.2224	2.71918	-0.23403	10.6788
		Type3	1.01749	2.00824	-3.01235	5.04733
	Bilateral	Typer1	9.00912	1.84732	5.30221	12.716
		Type2	9.65874	2.35488	4.93334	14.3841
		Type3	4.20383	2.51747	-0.847842	9.2555
Y_TLTD	Unilateral	Typer1	-2.96293	0.613052	-4.19311	-1.73275
		Type2	-0.668351	0.902388	-2.47912	1.14242
		Type3	-2.08472	0.666458	-3.42206	-0.747371
	Bilateral	Typer1	-3.24779	0.613052	-4.47797	-2.01761
		Type2	-3.40965	0.781491	-4.97783	-1.84147
		Type3	-0.663901	0.835449	-2.34035	1.01255
Z_TLTD	Unilateral	Typer1	-1.24425	0.162452	-1.57023	-0.918262
		Type2	-0.604824	0.239124	-1.08466	-0.124987
		Type3	-0.828128	0.176604	-1.18251	-0.473745
	Bilateral	Typer1	-0.526769	0.162452	-0.852754	-0.200785
		Type2	-0.698249	0.207087	-1.1138	-0.282698
		Type3	-0.631918	0.221385	-1.07616	-0.187675
X_100	Unilateral	Typer1	-3.54567	1.06706	-5.68689	-1.40445
		Type2	-4.62112	1.57067	-7.77291	-1.46933
		Type3	-4.1323	1.16002	-6.46005	-1.80454
	Bilateral	Typer1	3.6942	1.06706	1.55299	5.83542
		Type2	2.02487	1.36024	-0.70466	4.7544
		Type3	0.0858104	1.45416	-2.83218	3.0038
Y_100	Unilateral	Typer1	0.0579379	0.699091	-1.34489	1.46077
		Type2	1.12356	1.02903	-0.941346	3.18847
		Type3	-0.239444	0.759992	-1.76448	1.28559
	Bilateral	Typer1	-1.37965	0.699091	-2.78248	0.0231783
		Type2	-0.472032	0.891169	-2.26029	1.31623
		Type3	-0.593434	0.9527	-2.50517	1.3183
Z_100	Unilateral	Typer1	0.0209198	0.227348	-0.435288	0.477127
		Type2	0.158409	0.334647	-0.51311	0.829928
		Type3	0.183645	0.247153	-0.312305	0.679594
	Bilateral	Typer1	0.419834	0.227348	-0.0363731	0.876042
		Type2	0.53089	0.289813	-0.0506622	1.11244
		Type3	-0.00943329	0.309823	-0.631139	0.612272
Pairwise Comparisons
Dependent Variable	Bilateral	(I) SlipType	(J) SlipType	Mean Difference (I-J)	Std. Error	Sig.b	95% Confidence Interval for Differenceb
							Lower Bound	Upper Bound
X_SI	Unilateral	Typer1	Type2	-0.417705	1.13252	0.713754	-2.69027	1.85486
			Type3	-0.113354	0.940057	0.904487	-1.99972	1.77301
		Type2	Typer1	0.417705	1.13252	0.713754	-1.85486	2.69027
			Type3	0.304351	1.16458	0.794863	-2.03255	2.64125
		Type3	Typer1	0.113354	0.940057	0.904487	-1.77301	1.99972
			Type2	-0.304351	1.16458	0.794863	-2.64125	2.03255
	Bilateral	Typer1	Type2	0.872775	1.03112	0.40119	-1.19632	2.94187
			Type3	-2.00632	1.07575	0.0678228	-4.16496	0.152331
		Type2	Typer1	-0.872775	1.03112	0.40119	-2.94187	1.19632
			Type3	-2.879*	1.18759	0.0188498	-5.26217	-0.496009
		Type3	Typer1	2.00632	1.07575	0.0678228	-0.152331	4.16496
			Type2	2.879*	1.18759	0.0188498	0.496009	5.26217
Y_SI	Unilateral	Typer1	Type2	-0.426825	0.653238	0.516378	-1.73764	0.883994
			Type3	0.270988	0.542225	0.619345	-0.817066	1.35904
		Type2	Typer1	0.426825	0.653238	0.516378	-0.883994	1.73764
			Type3	0.697814	0.67173	0.30369	-0.650111	2.04574
		Type3	Typer1	-0.270988	0.542225	0.619345	-1.35904	0.817066
			Type2	-0.697814	0.67173	0.30369	-2.04574	0.650111
	Bilateral	Typer1	Type2	-0.44349	0.594751	0.459222	-1.63695	0.749965
			Type3	1.643*	0.620493	0.0106882	0.398081	2.8883
		Type2	Typer1	0.44349	0.594751	0.459222	-0.749965	1.63695
			Type3	2.087*	0.685005	0.00363461	0.712117	3.46124
		Type3	Typer1	-1.643*	0.620493	0.0106882	-2.8883	-0.398081
			Type2	-2.087*	0.685005	0.00363461	-3.46124	-0.712117
Z_SI	Unilateral	Typer1	Type2	0.0852495	0.224428	0.705602	-0.365098	0.535597
			Type3	0.096675	0.186288	0.605994	-0.277139	0.470489
		Type2	Typer1	-0.0852495	0.224428	0.705602	-0.535597	0.365098
			Type3	0.0114255	0.230781	0.960704	-0.45167	0.474521
		Type3	Typer1	-0.096675	0.186288	0.605994	-0.470489	0.277139
			Type2	-0.0114255	0.230781	0.960704	-0.474521	0.45167
	Bilateral	Typer1	Type2	-0.136457	0.204334	0.507207	-0.546482	0.273569
			Type3	0.413434	0.213177	0.0578879	-0.0143375	0.841206
		Type2	Typer1	0.136457	0.204334	0.507207	-0.273569	0.546482
			Type3	.550*	0.235342	0.02335	0.0776436	1.02214
		Type3	Typer1	-0.413434	0.213177	0.0578879	-0.841206	0.0143375
			Type2	-.550*	0.235342	0.02335	-1.02214	-0.0776436
X_TLTD	Unilateral	Typer1	Type2	1.60984	3.28732	0.626399	-4.98666	8.20633
			Type3	5.815*	2.72867	0.0378384	0.339271	11.2902
		Type2	Typer1	-1.60984	3.28732	0.626399	-8.20633	4.98666
			Type3	4.20491	3.38038	0.219109	-2.57832	10.9881
		Type3	Typer1	-5.815*	2.72867	0.0378384	-11.2902	-0.339271
			Type2	-4.20491	3.38038	0.219109	-10.9881	2.57832
	Bilateral	Typer1	Type2	-0.649625	2.99299	0.82902	-6.65551	5.35626
			Type3	4.80529	3.12253	0.12989	-1.46053	11.0711
		Type2	Typer1	0.649625	2.99299	0.82902	-5.35626	6.65551
			Type3	5.45492	3.44718	0.119616	-1.46237	12.3722
		Type3	Typer1	-4.80529	3.12253	0.12989	-11.0711	1.46053
			Type2	-5.45492	3.44718	0.119616	-12.3722	1.46237
Y_TLTD	Unilateral	Typer1	Type2	-2.295*	1.09093	0.0402944	-4.4837	-0.105461
			Type3	-0.878214	0.905538	0.336622	-2.69531	0.93888
		Type2	Typer1	2.295*	1.09093	0.0402944	0.105461	4.4837
			Type3	1.41637	1.12182	0.212378	-0.834722	3.66745
		Type3	Typer1	0.878214	0.905538	0.336622	-0.93888	2.69531
			Type2	-1.41637	1.12182	0.212378	-3.66745	0.834722
	Bilateral	Typer1	Type2	0.161861	0.993258	0.871181	-1.83126	2.15498
			Type3	-2.584*	1.03625	0.0158684	-4.66327	-0.504507
		Type2	Typer1	-0.161861	0.993258	0.871181	-2.15498	1.83126
			Type3	-2.746*	1.14399	0.0200031	-5.04132	-0.450175
		Type3	Typer1	2.584*	1.03625	0.0158684	0.504507	4.66327
			Type2	2.746*	1.14399	0.0200031	0.450175	5.04132
Z_TLTD	Unilateral	Typer1	Type2	-.639*	0.289086	0.0313932	-1.21952	-0.059329
			Type3	-0.416119	0.239958	0.0888205	-0.89763	0.0653927
		Type2	Typer1	.639*	0.289086	0.0313932	0.059329	1.21952
			Type3	0.223304	0.29727	0.455928	-0.373211	0.819819
		Type3	Typer1	0.416119	0.239958	0.0888205	-0.0653927	0.89763
			Type2	-0.223304	0.29727	0.455928	-0.819819	0.373211
	Bilateral	Typer1	Type2	0.171479	0.263203	0.517587	-0.356676	0.699635
			Type3	0.105148	0.274595	0.703339	-0.445866	0.656163
		Type2	Typer1	-0.171479	0.263203	0.517587	-0.699635	0.356676
			Type3	-0.0663312	0.303144	0.827654	-0.674635	0.541973
		Type3	Typer1	-0.105148	0.274595	0.703339	-0.656163	0.445866
			Type2	0.0663312	0.303144	0.827654	-0.541973	0.674635
X_100	Unilateral	Typer1	Type2	1.07545	1.89885	0.573581	-2.73488	4.88577
			Type3	0.586626	1.57616	0.711266	-2.57616	3.74942
		Type2	Typer1	-1.07545	1.89885	0.573581	-4.88577	2.73488
			Type3	-0.48882	1.9526	0.803309	-4.40701	3.42937
		Type3	Typer1	-0.586626	1.57616	0.711266	-3.74942	2.57616
			Type2	0.48882	1.9526	0.803309	-3.42937	4.40701
	Bilateral	Typer1	Type2	1.66933	1.72884	0.338723	-1.79984	5.13851
			Type3	3.60839	1.80367	0.0506704	-0.010927	7.22772
		Type2	Typer1	-1.66933	1.72884	0.338723	-5.13851	1.79984
			Type3	1.93906	1.99119	0.334656	-2.05656	5.93468
		Type3	Typer1	-3.60839	1.80367	0.0506704	-7.22772	0.010927
			Type2	-1.93906	1.99119	0.334656	-5.93468	2.05656
Y_100	Unilateral	Typer1	Type2	-1.06562	1.24404	0.395606	-3.56197	1.43073
			Type3	0.297382	1.03263	0.774502	-1.77473	2.3695
		Type2	Typer1	1.06562	1.24404	0.395606	-1.43073	3.56197
			Type3	1.36301	1.27926	0.291587	-1.20401	3.93002
		Type3	Typer1	-0.297382	1.03263	0.774502	-2.3695	1.77473
			Type2	-1.36301	1.27926	0.291587	-3.93002	1.20401
	Bilateral	Typer1	Type2	-0.907618	1.13266	0.426594	-3.18046	1.36522
			Type3	-0.786216	1.18168	0.508775	-3.15743	1.585
		Type2	Typer1	0.907618	1.13266	0.426594	-1.36522	3.18046
			Type3	0.121401	1.30454	0.926213	-2.49635	2.73915
		Type3	Typer1	0.786216	1.18168	0.508775	-1.585	3.15743
			Type2	-0.121401	1.30454	0.926213	-2.73915	2.49635
Z_100	Unilateral	Typer1	Type2	-0.137489	0.404569	0.735346	-0.949316	0.674338
			Type3	-0.162725	0.335815	0.630019	-0.836588	0.511138
		Type2	Typer1	0.137489	0.404569	0.735346	-0.674338	0.949316
			Type3	-0.025236	0.416021	0.951862	-0.860044	0.809572
		Type3	Typer1	0.162725	0.335815	0.630019	-0.511138	0.836588
			Type2	0.025236	0.416021	0.951862	-0.809572	0.860044
	Bilateral	Typer1	Type2	-0.111056	0.368346	0.764236	-0.850196	0.628084
			Type3	0.429268	0.384288	0.26911	-0.341864	1.2004
		Type2	Typer1	0.111056	0.368346	0.764236	-0.628084	0.850196
			Type3	0.540324	0.424243	0.208462	-0.310982	1.39163
		Type3	Typer1	-0.429268	0.384288	0.26911	-1.2004	0.341864
			Type2	-0.540324	0.424243	0.208462	-1.39163	0.310982
Based on estimated marginal means
*. The mean difference is significant at the .05 level.
b. Adjustment for multiple comparisons: Least Significant Difference (equivalent to no adjustments).
Multivariate Tests
Bilateral		Value	F	Hypothesis df	Error df	Sig.	Partial Eta Squared	Noncent. Parameter	Observed Powerc
Unilateral	Pillai's trace	0.408333	1.28272	18	90	0.218345	0.204167	23.089	0.792975
	Wilks' lambda	0.632583	1.258a	18	88	0.235802	0.204649	22.643	0.781039
	Hotelling's trace	0.51614	1.233	18	86	0.254342	0.205132	22.194	0.768539
	Roy's largest root	0.301877	1.509b	9	45	0.173919	0.231878	13.5845	0.632223
Bilateral	Pillai's trace	0.382049	1.18066	18	90	0.293991	0.191024	21.2518	0.748439
	Wilks' lambda	0.639844	1.223a	18	88	0.261199	0.200097	22.0134	0.765928
	Hotelling's trace	0.528663	1.26292	18	86	0.233002	0.209068	22.7325	0.781359
	Roy's largest root	0.453157	2.266b	9	45	0.0344737	0.311843	20.3921	0.839584
Each F tests the multivariate simple effects of SlipType within each level combination of the other effects shown. These tests are based on the linearly independent pairwise comparisons among the estimated marginal means.
a. Exact statistic
b. The statistic is an upper bound on F that yields a lower bound on the significance level.
c. Computed using alpha = .05
Univariate Tests
Dependent Variable	Bilateral		Sum of Squares	df	Mean Square	F	Sig.	Partial Eta Squared	Noncent. Parameter	Observed Powera
X_SI	Unilateral	Contrast	0.718673	2	0.359337	0.0682446	0.934115	0.00261792	0.136489	0.0598065
		Error	273.802	52	5.26542
	Bilateral	Contrast	32.4899	2	16.2449	3.08521	0.0541787	0.106075	6.17043	0.570478
		Error	273.802	52	5.26542
Y_SI	Unilateral	Contrast	1.89498	2	0.947491	0.540867	0.585483	0.0203787	1.08173	0.134628
		Error	91.0936	52	1.7518
	Bilateral	Contrast	18.2143	2	9.10713	5.19873	0.00874477	0.166633	10.3975	0.80751
		Error	91.0936	52	1.7518
Z_SI	Unilateral	Contrast	0.0637322	2	0.0318661	0.154111	0.857567	0.00589243	0.308223	0.0725538
		Error	10.7522	52	0.206773
	Bilateral	Contrast	1.22944	2	0.614719	2.97292	0.0599115	0.10261	5.94583	0.553844
		Error	10.7522	52	0.206773
X_TLTD	Unilateral	Contrast	206.804	2	103.402	2.33079	0.107296	0.0822704	4.66157	0.451554
		Error	2306.9	52	44.3635
	Bilateral	Contrast	136.125	2	68.0625	1.5342	0.225229	0.0557198	3.0684	0.311634
		Error	2306.9	52	44.3635
Y_TLTD	Unilateral	Contrast	21.779	2	10.8895	2.22879	0.117844	0.0789546	4.45759	0.434299
		Error	254.063	52	4.88582
	Bilateral	Contrast	36.8741	2	18.4371	3.77359	0.0294915	0.126743	7.54717	0.663507
		Error	254.063	52	4.88582
Z_TLTD	Unilateral	Contrast	1.99811	2	0.999057	2.91202	0.0632802	0.10072	5.82404	0.544659
		Error	17.8402	52	0.34308
	Bilateral	Contrast	0.153951	2	0.0769757	0.224366	0.799792	0.00855565	0.448733	0.083297
		Error	17.8402	52	0.34308
X_100	Unilateral	Contrast	5.17316	2	2.58658	0.174744	0.840163	0.00667605	0.349488	0.0756807
		Error	769.71	52	14.8021
	Bilateral	Contrast	60.1871	2	30.0935	2.03306	0.141213	0.0725235	4.06611	0.400541
		Error	769.71	52	14.8021
Y_100	Unilateral	Contrast	7.4611	2	3.73055	0.587168	0.559542	0.0220847	1.17434	0.142472
		Error	330.38	52	6.35346
	Bilateral	Contrast	5.09814	2	2.54907	0.401209	0.671565	0.0151966	0.802419	0.111444
		Error	330.38	52	6.35346
Z_100	Unilateral	Contrast	0.176768	2	0.0883839	0.131537	0.877038	0.00503364	0.263074	0.0691603
		Error	34.9405	52	0.671933
	Bilateral	Contrast	1.22859	2	0.614294	0.91422	0.407174	0.0339679	1.82844	0.199573
		Error	34.9405	52	0.671933
Each F tests the simple effects of SlipType within each level combination of the other effects shown. These tests are based on the linearly independent pairwise comparisons among the estimated marginal means.
a. Computed using alpha = .05
