# Supplementary material for: Higher fall rates and broader kinematic diversity in bilateral versus unilateral unconstrained slips
Source: PLoS One. 2025 Aug 7;20(8):e0328900. doi: 10.1371/journal.pone.0328900 (PMC12331078; doi:10.1371/journal.pone.0328900)
Supplement: S5 Dataset — (XLSX) [file pone.0328900.s007.xlsx]

## Sheet: Sheet1
General Linear Model
Notes
Output Created		17-OCT-2022 13:10:51
Comments
Input	Active Dataset	DataSet1
	Filter	<none>
	Weight	<none>
	Split File	<none>
	N of Rows in Working Data File	65
Missing Value Handling	Definition of Missing	User-defined missing values are treated as missing.
	Cases Used	Statistics are based on all cases with valid data for all variables in the model.
Syntax		GLM DM_ML DM_AP NDM_ML NDM_AP BY Group SlipTypes /METHOD=SSTYPE(3) /INTERCEPT=INCLUDE /EMMEANS=TABLES(OVERALL) /EMMEANS=TABLES(Group) COMPARE ADJ(LSD) /EMMEANS=TABLES(SlipTypes) COMPARE ADJ(LSD) /EMMEANS=TABLES(Group*SlipTypes) COMPARE(Group) ADJ(LSD) /EMMEANS=TABLES(Group*SlipTypes) COMPARE(SlipTypes) ADJ(LSD) /PRINT=DESCRIPTIVE ETASQ OPOWER HOMOGENEITY /CRITERIA=ALPHA(.05) /DESIGN= Group SlipTy…
Resources	Processor Time	00:00:00.00
	Elapsed Time	00:00:00.01
Between-Subjects Factors
		N
Group	Bilateral	28
	Unilateral	30
SlipTypes	1	26
	2	14
	3	18
Descriptive Statistics
Group	SlipTypes		Mean	Std. Deviation	N
DM_ML	Bilateral	1	0.354237	0.183332	13
		2	0.385043	0.192274	8
		3	0.0139206	0.0504345	7
		Total	0.27796	0.222175	28
	Unilateral	1	0.284383	0.141047	13
		2	0.297881	0.313465	6
		3	0.00921709	0.0583144	11
		Total	0.186189	0.212436	30
	Total	1	0.31931	0.164168	26
		2	0.347688	0.244341	14
		3	0.0110462	0.0538856	18
		Total	0.230492	0.220187	58
DM_AP	Bilateral	1	1.39111	0.779589	13
		2	1.01976	0.684082	8
		3	0.552218	0.460307	7
		Total	1.07529	0.747259	28
	Unilateral	1	1.02754	0.367036	13
		2	0.834626	0.433562	6
		3	0.493848	0.396283	11
		Total	0.79327	0.44863	30
	Total	1	1.20932	0.625103	26
		2	0.940419	0.577339	14
		3	0.516548	0.409897	18
		Total	0.929416	0.622183	58
NDM_ML	Bilateral	1	-0.03634	0.383692	13
		2	0.0311841	0.222804	8
		3	0.0672924	0.277484	7
		Total	0.00886071	0.312135	28
	Unilateral	1	-0.155569	0.127794	13
		2	-0.0518993	0.0513114	6
		3	-0.117421	0.0609647	11
		Total	-0.120847	0.100109	30
	Total	1	-0.0959543	0.286706	26
		2	-0.00442307	0.17194	14
		3	-0.0455879	0.194801	18
		Total	-0.0582296	0.235635	58
NDM_AP	Bilateral	1	2.36035	1.00233	13
		2	1.53094	0.814538	8
		3	1.86222	0.974334	7
		Total	1.99884	0.980876	28
	Unilateral	1	1.14195	0.556983	13
		2	0.662359	0.292327	6
		3	1.07196	0.909666	11
		Total	1.02037	0.680148	30
	Total	1	1.75115	1.00852	26
		2	1.15869	0.767525	14
		3	1.37929	0.989426	18
		Total	1.49274	0.966623	58
Box's Test of Equality of Covariance Matricesa
Box's M	124.513
F	1.90216
df1	50
df2	2608.33
Sig.	0.000154719
Tests the null hypothesis that the observed covariance matrices of the dependent variables are equal across groups.
a. Design: Intercept + Group + SlipTypes + Group * SlipTypes
Multivariate Testsa
Effect		Value	F	Hypothesis df	Error df	Sig.	Partial Eta Squared	Noncent. Parameter	Observed Powerd
Intercept	Pillai's Trace	0.860237	75.399b	4	49	2.54686e-20	0.860237	301.594	1
	Wilks' Lambda	0.139763	75.399b	4	49	2.54686e-20	0.860237	301.594	1
	Hotelling's Trace	6.15498	75.399b	4	49	2.54686e-20	0.860237	301.594	1
	Roy's Largest Root	6.15498	75.399b	4	49	2.54686e-20	0.860237	301.594	1
Group	Pillai's Trace	0.321763	5.812b	4	49	0.000656768	0.321763	23.2462	0.972155
	Wilks' Lambda	0.678237	5.812b	4	49	0.000656768	0.321763	23.2462	0.972155
	Hotelling's Trace	0.474411	5.812b	4	49	0.000656768	0.321763	23.2462	0.972155
	Roy's Largest Root	0.474411	5.812b	4	49	0.000656768	0.321763	23.2462	0.972155
SlipTypes	Pillai's Trace	0.657348	6.11986	8	100	2.08799e-06	0.328674	48.9589	0.999741
	Wilks' Lambda	0.428498	6.464b	8	98	9.82411e-07	0.345402	51.7103	0.999865
	Hotelling's Trace	1.13339	6.80034	8	96	4.80906e-07	0.361714	54.4027	0.999929
	Roy's Largest Root	0.91426	11.428c	4	50	1.15322e-06	0.477605	45.713	0.999889
Group * SlipTypes	Pillai's Trace	0.0420358	0.268364	8	100	0.974725	0.0210179	2.14692	0.130654
	Wilks' Lambda	0.958282	.264b	8	98	0.976018	0.0210811	2.11044	0.128901
	Hotelling's Trace	0.0432021	0.259213	8	96	0.977279	0.0211443	2.0737	0.127144
	Roy's Largest Root	0.0332097	.415c	4	50	0.796926	0.0321423	1.66048	0.138315
a. Design: Intercept + Group + SlipTypes + Group * SlipTypes
b. Exact statistic
c. The statistic is an upper bound on F that yields a lower bound on the significance level.
d. Computed using alpha = .05
Levene's Test of Equality of Error Variancesa
		Levene Statistic	df1	df2	Sig.
DM_ML	Based on Mean	4.77662	5	52	0.00114802
	Based on Median	3.51976	5	52	0.00815112
	Based on Median and with adjusted df	3.51976	5	28.0049	0.0135726
	Based on trimmed mean	4.73138	5	52	0.00122994
DM_AP	Based on Mean	3.55689	5	52	0.00768322
	Based on Median	2.34939	5	52	0.0536411
	Based on Median and with adjusted df	2.34939	5	35.4103	0.0609011
	Based on trimmed mean	3.55069	5	52	0.00775931
NDM_ML	Based on Mean	6.95458	5	52	4.86724e-05
	Based on Median	5.39702	5	52	0.000452082
	Based on Median and with adjusted df	5.39702	5	28.3989	0.00130733
	Based on trimmed mean	6.83544	5	52	5.73989e-05
NDM_AP	Based on Mean	1.78345	5	52	0.132551
	Based on Median	1.5139	5	52	0.20159
	Based on Median and with adjusted df	1.5139	5	43.3758	0.205351
	Based on trimmed mean	1.78404	5	52	0.132428
Tests the null hypothesis that the error variance of the dependent variable is equal across groups.
a. Design: Intercept + Group + SlipTypes + Group * SlipTypes
Tests of Between-Subjects Effects
Source	Dependent Variable	Type III Sum of Squares	df	Mean Square	F	Sig.	Partial Eta Squared	Noncent. Parameter	Observed Powere
Corrected Model	DM_ML	1.322a	5	0.264414	9.53893	1.6815e-06	0.478407	47.6946	0.999863
	DM_AP	6.098b	5	1.21966	3.97208	0.00398489	0.276375	19.8604	0.924836
	NDM_ML	.342c	5	0.0684863	1.26179	0.294447	0.108198	6.30894	0.411023
	NDM_AP	18.437d	5	3.68748	5.50668	0.000384427	0.346186	27.5334	0.983884
Intercept	DM_ML	2.6619	1	2.6619	96.0299	2.08242e-13	0.64872	96.0299	1
	DM_AP	41.6513	1	41.6513	135.646	4.15463e-16	0.722883	135.646	1
	NDM_ML	0.101635	1	0.101635	1.87252	0.17707	0.0347584	1.87252	0.269168
	NDM_AP	109.636	1	109.636	163.724	1.08134e-17	0.758951	163.724	1
Group	DM_ML	0.0385013	1	0.0385013	1.38896	0.243945	0.0260159	1.38896	0.211868
	DM_AP	0.542547	1	0.542547	1.76692	0.189567	0.0328625	1.76692	0.256718
	NDM_ML	0.220511	1	0.220511	4.06268	0.0490222	0.0724668	4.06268	0.507364
	NDM_AP	12.1872	1	12.1872	18.1997	8.42864e-05	0.259256	18.1997	0.986997
SlipTypes	DM_ML	1.19395	2	0.596976	21.5363	1.53687e-07	0.45305	43.0727	0.999974
	DM_AP	4.86146	2	2.43073	7.91618	0.000997072	0.233404	15.8324	0.943041
	NDM_ML	0.086212	2	0.043106	0.794182	0.457356	0.0296401	1.58836	0.178321
	NDM_AP	3.88632	2	1.94316	2.90181	0.0638639	0.100402	5.80362	0.543108
Group * SlipTypes	DM_ML	0.0157974	2	0.00789869	0.284951	0.753218	0.0108408	0.569902	0.0927709
	DM_AP	0.248844	2	0.124422	0.405206	0.668927	0.0153457	0.810411	0.112097
	NDM_ML	0.021106	2	0.010553	0.194427	0.823902	0.00742247	0.388855	0.0786858
	NDM_AP	0.557068	2	0.278534	0.415947	0.66189	0.0157461	0.831895	0.113855
Error	DM_ML	1.44141	52	0.0277195
	DM_AP	15.967	52	0.307058
	NDM_ML	2.82242	52	0.0542773
	NDM_AP	34.8212	52	0.669638
Total	DM_ML	5.84482	58
	DM_AP	72.1666	58
	NDM_ML	3.36151	58
	NDM_AP	182.498	58
Corrected Total	DM_ML	2.76348	57
	DM_AP	22.0653	57
	NDM_ML	3.16485	57
	NDM_AP	53.2585	57
a. R Squared = .478 (Adjusted R Squared = .428)
b. R Squared = .276 (Adjusted R Squared = .207)
c. R Squared = .108 (Adjusted R Squared = .022)
d. R Squared = .346 (Adjusted R Squared = .283)
e. Computed using alpha = .05
Estimated Marginal Means
1. Grand Mean
Dependent Variable	Mean	Std. Error	95% Confidence Interval
			Lower Bound	Upper Bound
DM_ML	0.224114	0.02287	0.178222	0.270006
DM_AP	0.886517	0.0761173	0.733777	1.03926
NDM_ML	-0.043792	0.0320023	-0.108009	0.0204254
NDM_AP	1.4383	0.112407	1.21274	1.66386
2. Group
Estimates
Dependent Variable	Group	Mean	Std. Error	95% Confidence Interval
				Lower Bound	Upper Bound
DM_ML	Bilateral	0.251067	0.0325869	0.185677	0.316457
	Unilateral	0.197161	0.0320973	0.132753	0.261569
DM_AP	Bilateral	0.987697	0.108458	0.77006	1.20533
	Unilateral	0.785338	0.106828	0.570971	0.999705
NDM_ML	Bilateral	0.0207122	0.0455994	-0.0707897	0.112214
	Unilateral	-0.108296	0.0449143	-0.198423	-0.0181691
NDM_AP	Bilateral	1.91784	0.160166	1.59644	2.23923
	Unilateral	0.958757	0.15776	0.64219	1.27533
Pairwise Comparisons
Dependent Variable	(I) Group	(J) Group	Mean Difference (I-J)	Std. Error	Sig.b	95% Confidence Interval for Differenceb
						Lower Bound	Upper Bound
DM_ML	Bilateral	Unilateral	0.0539064	0.0457399	0.243945	-0.0378774	0.14569
	Unilateral	Bilateral	-0.0539064	0.0457399	0.243945	-0.14569	0.0378774
DM_AP	Bilateral	Unilateral	0.202358	0.152235	0.189567	-0.103123	0.507839
	Unilateral	Bilateral	-0.202358	0.152235	0.189567	-0.507839	0.103123
NDM_ML	Bilateral	Unilateral	.129*	0.0640047	0.0490222	0.000573655	0.257443
	Unilateral	Bilateral	-.129*	0.0640047	0.0490222	-0.257443	-0.000573655
NDM_AP	Bilateral	Unilateral	.959*	0.224814	8.42864e-05	0.507958	1.4102
	Unilateral	Bilateral	-.959*	0.224814	8.42864e-05	-1.4102	-0.507958
Based on estimated marginal means
*. The mean difference is significant at the .05 level.
b. Adjustment for multiple comparisons: Least Significant Difference (equivalent to no adjustments).
Multivariate Tests
	Value	F	Hypothesis df	Error df	Sig.	Partial Eta Squared	Noncent. Parameter	Observed Powerb
Pillai's trace	0.321763	5.812a	4	49	0.000656768	0.321763	23.2462	0.972155
Wilks' lambda	0.678237	5.812a	4	49	0.000656768	0.321763	23.2462	0.972155
Hotelling's trace	0.474411	5.812a	4	49	0.000656768	0.321763	23.2462	0.972155
Roy's largest root	0.474411	5.812a	4	49	0.000656768	0.321763	23.2462	0.972155
Each F tests the multivariate effect of Group. These tests are based on the linearly independent pairwise comparisons among the estimated marginal means.
a. Exact statistic
b. Computed using alpha = .05
Univariate Tests
Dependent Variable		Sum of Squares	df	Mean Square	F	Sig.	Partial Eta Squared	Noncent. Parameter	Observed Powera
DM_ML	Contrast	0.0385013	1	0.0385013	1.38896	0.243945	0.0260159	1.38896	0.211868
	Error	1.44141	52	0.0277195
DM_AP	Contrast	0.542547	1	0.542547	1.76692	0.189567	0.0328625	1.76692	0.256718
	Error	15.967	52	0.307058
NDM_ML	Contrast	0.220511	1	0.220511	4.06268	0.0490222	0.0724668	4.06268	0.507364
	Error	2.82242	52	0.0542773
NDM_AP	Contrast	12.1872	1	12.1872	18.1997	8.42864e-05	0.259256	18.1997	0.986997
	Error	34.8212	52	0.669638
The F tests the effect of Group. This test is based on the linearly independent pairwise comparisons among the estimated marginal means.
a. Computed using alpha = .05
3. SlipTypes
Estimates
Dependent Variable	SlipTypes	Mean	Std. Error	95% Confidence Interval
				Lower Bound	Upper Bound
DM_ML	1	0.31931	0.0326517	0.25379	0.384831
	2	0.341462	0.0449579	0.251248	0.431677
	3	0.0115688	0.0402488	-0.0691964	0.092334
DM_AP	1	1.20932	0.108674	0.991254	1.42739
	2	0.927195	0.149632	0.626937	1.22745
	3	0.523033	0.133959	0.254225	0.791841
NDM_ML	1	-0.0959543	0.0456901	-0.187638	-0.00427042
	2	-0.0103576	0.0629104	-0.136597	0.115881
	3	-0.0250642	0.0563209	-0.13808	0.087952
NDM_AP	1	1.75115	0.160485	1.42911	2.07318
	2	1.09665	0.22097	0.653243	1.54006
	3	1.46709	0.197825	1.07013	1.86406
Pairwise Comparisons
Dependent Variable	(I) SlipTypes	(J) SlipTypes	Mean Difference (I-J)	Std. Error	Sig.b	95% Confidence Interval for Differenceb
						Lower Bound	Upper Bound
DM_ML	1	2	-0.0221518	0.0555639	0.691766	-0.133649	0.0893453
		3	.308*	0.0518276	2.41376e-07	0.203742	0.411741
	2	1	0.0221518	0.0555639	0.691766	-0.0893453	0.133649
		3	.330*	0.0603422	1.3181e-06	0.208808	0.450979
	3	1	-.308*	0.0518276	2.41376e-07	-0.411741	-0.203742
		2	-.330*	0.0603422	1.3181e-06	-0.450979	-0.208808
DM_AP	1	2	0.282129	0.184931	0.133172	-0.0889628	0.653221
		3	.686*	0.172496	0.000215643	0.340152	1.03243
	2	1	-0.282129	0.184931	0.133172	-0.653221	0.0889628
		3	.404*	0.200835	0.0493696	0.00115695	0.807166
	3	1	-.686*	0.172496	0.000215643	-1.03243	-0.340152
		2	-.404*	0.200835	0.0493696	-0.807166	-0.00115695
NDM_ML	1	2	-0.0855967	0.0777516	0.27601	-0.241617	0.0704232
		3	-0.0708902	0.0725233	0.332857	-0.216419	0.0746386
	2	1	0.0855967	0.0777516	0.27601	-0.0704232	0.241617
		3	0.0147066	0.0844379	0.862408	-0.154731	0.184144
	3	1	0.0708902	0.0725233	0.332857	-0.0746386	0.216419
		2	-0.0147066	0.0844379	0.862408	-0.184144	0.154731
NDM_AP	1	2	.654*	0.273099	0.0201808	0.106483	1.20251
		3	0.284054	0.254735	0.269936	-0.227109	0.795218
	2	1	-.654*	0.273099	0.0201808	-1.20251	-0.106483
		3	-0.370441	0.296585	0.21725	-0.965582	0.224699
	3	1	-0.284054	0.254735	0.269936	-0.795218	0.227109
		2	0.370441	0.296585	0.21725	-0.224699	0.965582
Based on estimated marginal means
*. The mean difference is significant at the .05 level.
b. Adjustment for multiple comparisons: Least Significant Difference (equivalent to no adjustments).
Multivariate Tests
	Value	F	Hypothesis df	Error df	Sig.	Partial Eta Squared	Noncent. Parameter	Observed Powerc
Pillai's trace	0.657348	6.11986	8	100	2.08799e-06	0.328674	48.9589	0.999741
Wilks' lambda	0.428498	6.464a	8	98	9.82411e-07	0.345402	51.7103	0.999865
Hotelling's trace	1.13339	6.80034	8	96	4.80906e-07	0.361714	54.4027	0.999929
Roy's largest root	0.91426	11.428b	4	50	1.15322e-06	0.477605	45.713	0.999889
Each F tests the multivariate effect of SlipTypes. These tests are based on the linearly independent pairwise comparisons among the estimated marginal means.
a. Exact statistic
b. The statistic is an upper bound on F that yields a lower bound on the significance level.
c. Computed using alpha = .05
Univariate Tests
Dependent Variable		Sum of Squares	df	Mean Square	F	Sig.	Partial Eta Squared	Noncent. Parameter	Observed Powera
DM_ML	Contrast	1.19395	2	0.596976	21.5363	1.53687e-07	0.45305	43.0727	0.999974
	Error	1.44141	52	0.0277195
DM_AP	Contrast	4.86146	2	2.43073	7.91618	0.000997072	0.233404	15.8324	0.943041
	Error	15.967	52	0.307058
NDM_ML	Contrast	0.086212	2	0.043106	0.794182	0.457356	0.0296401	1.58836	0.178321
	Error	2.82242	52	0.0542773
NDM_AP	Contrast	3.88632	2	1.94316	2.90181	0.0638639	0.100402	5.80362	0.543108
	Error	34.8212	52	0.669638
The F tests the effect of SlipTypes. This test is based on the linearly independent pairwise comparisons among the estimated marginal means.
a. Computed using alpha = .05
4. Group * SlipTypes
Estimates
Dependent Variable	Group	SlipTypes	Mean	Std. Error	95% Confidence Interval
					Lower Bound	Upper Bound
DM_ML	Bilateral	1	0.354237	0.0461765	0.261577	0.446897
		2	0.385043	0.0588637	0.266924	0.503162
		3	0.0139206	0.0629279	-0.112354	0.140195
	Unilateral	1	0.284383	0.0461765	0.191723	0.377043
		2	0.297881	0.0679699	0.16149	0.434273
		3	0.00921709	0.0501991	-0.0915148	0.109949
DM_AP	Bilateral	1	1.39111	0.153688	1.08271	1.6995
		2	1.01976	0.195914	0.626634	1.41289
		3	0.552218	0.209441	0.131944	0.972492
	Unilateral	1	1.02754	0.153688	0.719144	1.33594
		2	0.834626	0.226222	0.380678	1.28857
		3	0.493848	0.167076	0.158586	0.829111
NDM_ML	Bilateral	1	-0.03634	0.0646156	-0.166001	0.0933207
		2	0.0311841	0.082369	-0.134101	0.19647
		3	0.0672924	0.0880562	-0.109405	0.24399
	Unilateral	1	-0.155569	0.0646156	-0.285229	-0.025908
		2	-0.0518993	0.0951116	-0.242755	0.138956
		3	-0.117421	0.0702445	-0.258377	0.0235352
NDM_AP	Bilateral	1	2.36035	0.226959	1.90492	2.81577
		2	1.53094	0.289318	0.950385	2.1115
		3	1.86222	0.309294	1.24158	2.48286
	Unilateral	1	1.14195	0.226959	0.686522	1.59738
		2	0.662359	0.334075	-0.00801147	1.33273
		3	1.07196	0.246731	0.576862	1.56707
Pairwise Comparisons
Dependent Variable	SlipTypes	(I) Group	(J) Group	Mean Difference (I-J)	Std. Error	Sig.b	95% Confidence Interval for Differenceb
							Lower Bound	Upper Bound
DM_ML	1	Bilateral	Unilateral	0.069854	0.0653034	0.289702	-0.0611869	0.200895
		Unilateral	Bilateral	-0.069854	0.0653034	0.289702	-0.200895	0.0611869
	2	Bilateral	Unilateral	0.0871618	0.0899158	0.336847	-0.0932674	0.267591
		Unilateral	Bilateral	-0.0871618	0.0899158	0.336847	-0.267591	0.0932674
	3	Bilateral	Unilateral	0.00470348	0.0804977	0.95363	-0.156827	0.166234
		Unilateral	Bilateral	-0.00470348	0.0804977	0.95363	-0.166234	0.156827
DM_AP	1	Bilateral	Unilateral	0.363567	0.217347	0.100383	-0.0725716	0.799706
		Unilateral	Bilateral	-0.363567	0.217347	0.100383	-0.799706	0.0725716
	2	Bilateral	Unilateral	0.185138	0.299264	0.53885	-0.415378	0.785654
		Unilateral	Bilateral	-0.185138	0.299264	0.53885	-0.785654	0.415378
	3	Bilateral	Unilateral	0.0583701	0.267918	0.828386	-0.479246	0.595986
		Unilateral	Bilateral	-0.0583701	0.267918	0.828386	-0.595986	0.479246
NDM_ML	1	Bilateral	Unilateral	0.119229	0.0913802	0.197722	-0.0641392	0.302597
		Unilateral	Bilateral	-0.119229	0.0913802	0.197722	-0.302597	0.0641392
	2	Bilateral	Unilateral	0.0830835	0.125821	0.511956	-0.169394	0.335561
		Unilateral	Bilateral	-0.0830835	0.125821	0.511956	-0.335561	0.169394
	3	Bilateral	Unilateral	0.184713	0.112642	0.107078	-0.0413192	0.410746
		Unilateral	Bilateral	-0.184713	0.112642	0.107078	-0.410746	0.0413192
NDM_AP	1	Bilateral	Unilateral	1.218*	0.320969	0.000385777	0.574325	1.86247
		Unilateral	Bilateral	-1.218*	0.320969	0.000385777	-1.86247	-0.574325
	2	Bilateral	Unilateral	0.868584	0.44194	0.0547207	-0.0182334	1.7554
		Unilateral	Bilateral	-0.868584	0.44194	0.0547207	-1.7554	0.0182334
	3	Bilateral	Unilateral	0.790258	0.39565	0.0510299	-0.00367123	1.58419
		Unilateral	Bilateral	-0.790258	0.39565	0.0510299	-1.58419	0.00367123
Based on estimated marginal means
*. The mean difference is significant at the .05 level.
b. Adjustment for multiple comparisons: Least Significant Difference (equivalent to no adjustments).
Multivariate Tests
SlipTypes		Value	F	Hypothesis df	Error df	Sig.	Partial Eta Squared	Noncent. Parameter	Observed Powerb
1	Pillai's trace	0.267671	4.477a	4	49	0.00366189	0.267671	17.9098	0.916548
	Wilks' lambda	0.732329	4.477a	4	49	0.00366189	0.267671	17.9098	0.916548
	Hotelling's trace	0.365507	4.477a	4	49	0.00366189	0.267671	17.9098	0.916548
	Roy's largest root	0.365507	4.477a	4	49	0.00366189	0.267671	17.9098	0.916548
2	Pillai's trace	0.0913994	1.232a	4	49	0.309448	0.0913994	4.92909	0.356887
	Wilks' lambda	0.908601	1.232a	4	49	0.309448	0.0913994	4.92909	0.356887
	Hotelling's trace	0.100594	1.232a	4	49	0.309448	0.0913994	4.92909	0.356887
	Roy's largest root	0.100594	1.232a	4	49	0.309448	0.0913994	4.92909	0.356887
3	Pillai's trace	0.116398	1.614a	4	49	0.185758	0.116398	6.45482	0.460503
	Wilks' lambda	0.883602	1.614a	4	49	0.185758	0.116398	6.45482	0.460503
	Hotelling's trace	0.131731	1.614a	4	49	0.185758	0.116398	6.45482	0.460503
	Roy's largest root	0.131731	1.614a	4	49	0.185758	0.116398	6.45482	0.460503
Each F tests the multivariate simple effects of Group within each level combination of the other effects shown. These tests are based on the linearly independent pairwise comparisons among the estimated marginal means.
a. Exact statistic
b. Computed using alpha = .05
Univariate Tests
Dependent Variable	SlipTypes		Sum of Squares	df	Mean Square	F	Sig.	Partial Eta Squared	Noncent. Parameter	Observed Powera
DM_ML	1	Contrast	0.0317173	1	0.0317173	1.14422	0.289702	0.0215305	1.14422	0.182729
		Error	1.44141	52	0.0277195
	2	Contrast	0.0260475	1	0.0260475	0.939681	0.336847	0.01775	0.939681	0.158426
		Error	1.44141	52	0.0277195
	3	Contrast	9.46361e-05	1	9.46361e-05	0.00341407	0.95363	6.56508e-05	0.00341407	0.050377
		Error	1.44141	52	0.0277195
DM_AP	1	Contrast	0.859177	1	0.859177	2.79809	0.100383	0.0510618	2.79809	0.375364
		Error	15.967	52	0.307058
	2	Contrast	0.117518	1	0.117518	0.382723	0.53885	0.00730628	0.382723	0.0932054
		Error	15.967	52	0.307058
	3	Contrast	0.0145747	1	0.0145747	0.0474655	0.828386	0.000911966	0.0474655	0.0552562
		Error	15.967	52	0.307058
NDM_ML	1	Contrast	0.0924006	1	0.0924006	1.70238	0.197722	0.0317003	1.70238	0.249087
		Error	2.82242	52	0.0542773
	2	Contrast	0.023667	1	0.023667	0.436038	0.511956	0.00831562	0.436038	0.0993528
		Error	2.82242	52	0.0542773
	3	Contrast	0.145953	1	0.145953	2.68903	0.107078	0.0491695	2.68903	0.363196
		Error	2.82242	52	0.0542773
NDM_AP	1	Contrast	9.64919	1	9.64919	14.4096	0.000385777	0.21698	14.4096	0.961221
		Error	34.8212	52	0.669638
	2	Contrast	2.58665	1	2.58665	3.86275	0.0547207	0.0691472	3.86275	0.487715
		Error	34.8212	52	0.669638
	3	Contrast	2.6715	1	2.6715	3.98948	0.0510299	0.0712541	3.98948	0.500226
		Error	34.8212	52	0.669638
Each F tests the simple effects of Group within each level combination of the other effects shown. These tests are based on the linearly independent pairwise comparisons among the estimated marginal means.
a. Computed using alpha = .05
5. Group * SlipTypes
Estimates
Dependent Variable	Group	SlipTypes	Mean	Std. Error	95% Confidence Interval
					Lower Bound	Upper Bound
DM_ML	Bilateral	1	0.354237	0.0461765	0.261577	0.446897
		2	0.385043	0.0588637	0.266924	0.503162
		3	0.0139206	0.0629279	-0.112354	0.140195
	Unilateral	1	0.284383	0.0461765	0.191723	0.377043
		2	0.297881	0.0679699	0.16149	0.434273
		3	0.00921709	0.0501991	-0.0915148	0.109949
DM_AP	Bilateral	1	1.39111	0.153688	1.08271	1.6995
		2	1.01976	0.195914	0.626634	1.41289
		3	0.552218	0.209441	0.131944	0.972492
	Unilateral	1	1.02754	0.153688	0.719144	1.33594
		2	0.834626	0.226222	0.380678	1.28857
		3	0.493848	0.167076	0.158586	0.829111
NDM_ML	Bilateral	1	-0.03634	0.0646156	-0.166001	0.0933207
		2	0.0311841	0.082369	-0.134101	0.19647
		3	0.0672924	0.0880562	-0.109405	0.24399
	Unilateral	1	-0.155569	0.0646156	-0.285229	-0.025908
		2	-0.0518993	0.0951116	-0.242755	0.138956
		3	-0.117421	0.0702445	-0.258377	0.0235352
NDM_AP	Bilateral	1	2.36035	0.226959	1.90492	2.81577
		2	1.53094	0.289318	0.950385	2.1115
		3	1.86222	0.309294	1.24158	2.48286
	Unilateral	1	1.14195	0.226959	0.686522	1.59738
		2	0.662359	0.334075	-0.00801147	1.33273
		3	1.07196	0.246731	0.576862	1.56707
Pairwise Comparisons
Dependent Variable	Group	(I) SlipTypes	(J) SlipTypes	Mean Difference (I-J)	Std. Error	Sig.b	95% Confidence Interval for Differenceb
							Lower Bound	Upper Bound
DM_ML	Bilateral	1	2	-0.0308057	0.0748145	0.682206	-0.180932	0.11932
			3	.340*	0.0780525	6.16473e-05	0.183693	0.496941
		2	1	0.0308057	0.0748145	0.682206	-0.11932	0.180932
			3	.371*	0.0861676	7.3591e-05	0.198215	0.544031
		3	1	-.340*	0.0780525	6.16473e-05	-0.496941	-0.183693
			2	-.371*	0.0861676	7.3591e-05	-0.544031	-0.198215
	Unilateral	1	2	-0.0134979	0.0821717	0.870159	-0.178387	0.151392
			3	.275*	0.0682072	0.000180161	0.138299	0.412034
		2	1	0.0134979	0.0821717	0.870159	-0.151392	0.178387
			3	.289*	0.0844977	0.00123989	0.119107	0.458221
		3	1	-.275*	0.0682072	0.000180161	-0.412034	-0.138299
			2	-.289*	0.0844977	0.00123989	-0.458221	-0.119107
DM_AP	Bilateral	1	2	0.371344	0.249002	0.141918	-0.128316	0.871003
			3	.839*	0.259779	0.0021528	0.317604	1.36017
		2	1	-0.371344	0.249002	0.141918	-0.871003	0.128316
			3	0.467546	0.286789	0.109086	-0.107938	1.04303
		3	1	-.839*	0.259779	0.0021528	-1.36017	-0.317604
			2	-0.467546	0.286789	0.109086	-1.04303	0.107938
	Unilateral	1	2	0.192915	0.273489	0.48372	-0.355881	0.74171
			3	.534*	0.227012	0.0225522	0.07816	0.989224
		2	1	-0.192915	0.273489	0.48372	-0.74171	0.355881
			3	0.340777	0.281231	0.231091	-0.223553	0.905108
		3	1	-.534*	0.227012	0.0225522	-0.989224	-0.07816
			2	-0.340777	0.281231	0.231091	-0.905108	0.223553
NDM_ML	Bilateral	1	2	-0.0675241	0.104689	0.521765	-0.277598	0.14255
			3	-0.103632	0.10922	0.347092	-0.322799	0.115534
		2	1	0.0675241	0.104689	0.521765	-0.14255	0.277598
			3	-0.0361083	0.120576	0.765779	-0.278062	0.205845
		3	1	0.103632	0.10922	0.347092	-0.115534	0.322799
			2	0.0361083	0.120576	0.765779	-0.205845	0.278062
	Unilateral	1	2	-0.103669	0.114984	0.371429	-0.334402	0.127063
			3	-0.0381479	0.0954435	0.691022	-0.229669	0.153374
		2	1	0.103669	0.114984	0.371429	-0.127063	0.334402
			3	0.0655215	0.118239	0.581856	-0.171743	0.302786
		3	1	0.0381479	0.0954435	0.691022	-0.153374	0.229669
			2	-0.0655215	0.118239	0.581856	-0.302786	0.171743
NDM_AP	Bilateral	1	2	.829*	0.367716	0.0283332	0.0915256	1.56728
			3	0.498124	0.383631	0.199864	-0.271689	1.26794
		2	1	-.829*	0.367716	0.0283332	-1.56728	-0.0915256
			3	-0.331278	0.423518	0.437641	-1.18113	0.518572
		3	1	-0.498124	0.383631	0.199864	-1.26794	0.271689
			2	0.331278	0.423518	0.437641	-0.518572	1.18113
	Unilateral	1	2	0.479589	0.403877	0.240441	-0.33085	1.29003
			3	0.0699849	0.335241	0.835451	-0.602726	0.742696
		2	1	-0.479589	0.403877	0.240441	-1.29003	0.33085
			3	-0.409604	0.41531	0.328572	-1.24298	0.423776
		3	1	-0.0699849	0.335241	0.835451	-0.742696	0.602726
			2	0.409604	0.41531	0.328572	-0.423776	1.24298
Based on estimated marginal means
*. The mean difference is significant at the .05 level.
b. Adjustment for multiple comparisons: Least Significant Difference (equivalent to no adjustments).
Multivariate Tests
Group		Value	F	Hypothesis df	Error df	Sig.	Partial Eta Squared	Noncent. Parameter	Observed Powerc
Bilateral	Pillai's trace	0.488994	4.04527	8	100	0.000336651	0.244497	32.3622	0.989092
	Wilks' lambda	0.562904	4.077a	8	98	0.000318143	0.24973	32.6197	0.989548
	Hotelling's trace	0.684303	4.10582	8	96	0.000304039	0.254927	32.8465	0.989917
	Roy's largest root	0.499852	6.248b	4	50	0.000370467	0.333268	24.9926	0.981195
Unilateral	Pillai's trace	0.35817	2.72691	8	100	0.00922113	0.179085	21.8153	0.91871
	Wilks' lambda	0.65891	2.841a	8	98	0.00701324	0.188267	22.7294	0.930246
	Hotelling's trace	0.491737	2.95042	8	96	0.00540916	0.197347	23.6034	0.939843
	Roy's largest root	0.43169	5.396b	4	50	0.00108427	0.301525	21.5845	0.960699
Each F tests the multivariate simple effects of SlipTypes within each level combination of the other effects shown. These tests are based on the linearly independent pairwise comparisons among the estimated marginal means.
a. Exact statistic
b. The statistic is an upper bound on F that yields a lower bound on the significance level.
c. Computed using alpha = .05
Univariate Tests
Dependent Variable	Group		Sum of Squares	df	Mean Square	F	Sig.	Partial Eta Squared	Noncent. Parameter	Observed Powera
DM_ML	Bilateral	Contrast	0.655389	2	0.327695	11.8218	5.86145e-05	0.312566	23.6436	0.992248
		Error	1.44141	52	0.0277195
	Unilateral	Contrast	0.544708	2	0.272354	9.82537	0.000240076	0.274257	19.6507	0.977868
		Error	1.44141	52	0.0277195
DM_AP	Bilateral	Contrast	3.23652	2	1.61826	5.27021	0.00823962	0.168538	10.5404	0.813137
		Error	15.967	52	0.307058
	Unilateral	Contrast	1.70992	2	0.854961	2.78436	0.0709963	0.0967317	5.56872	0.525036
		Error	15.967	52	0.307058
NDM_ML	Bilateral	Contrast	0.0544469	2	0.0272234	0.501563	0.608483	0.0189258	1.00313	0.128028
		Error	2.82242	52	0.0542773
	Unilateral	Contrast	0.0443246	2	0.0221623	0.408316	0.666881	0.0154616	0.816632	0.112605
		Error	2.82242	52	0.0542773
NDM_AP	Bilateral	Contrast	3.58099	2	1.7905	2.67383	0.0784656	0.0932498	5.34766	0.507655
		Error	34.8212	52	0.669638
	Unilateral	Contrast	0.990469	2	0.495235	0.739556	0.482279	0.0276578	1.47911	0.168751
		Error	34.8212	52	0.669638
Each F tests the simple effects of SlipTypes within each level combination of the other effects shown. These tests are based on the linearly independent pairwise comparisons among the estimated marginal means.
a. Computed using alpha = .05
